# Supplementary material for: Genome-Wide Expression Analysis of a Spinal Muscular Atrophy Model: Towards Discovery of New Drug Targets
Source: PLoS One. 2008 Jan 2;3(1):e1404. doi: 10.1371/journal.pone.0001404 (PMC2151137; doi:10.1371/journal.pone.0001404)
Supplement: Figure S2 — Genes identified in brain tissue, not in 2nd and 3rd instar larvae, corresponding to 1st and 5th rows in Table 1a. (0.09 MB XLS) [file pone.0001404.s002.xls]

## Sheet: Sheet1
Upregulated genes
Probe set ID	Gene Description	Fold change
141209_at	c12.1	2.05584
141232_at	CG5044	1.55906
141238_at	myosin 29D	2.65968
141257_at	glutamine synthetase I	2.29705
141290_at	CG10444	1.8033
141351_at	beta[[H]]-spectrin	1.51092
141370_at	pumpless	1.64586
141407_at	Larval serum protein 1 gamma	83.4643
141438_at	Grainyhead	1.7445
141527_at	Tequila	2.43861
141544_at	VEGF receptor	2.13691
141556_at	CG30059 /// CG18278	1.98784
141565_at	anarchist	2.0057
141568_at	regucalcin	5.00896
141577_at	CG1902	2.40587
141627_at	DNApol-eta	1.96455
141630_at	rad50	1.65939
141632_at	CG8902	1.71514
141641_at	filamin	2.66883
141681_at	KH-domain protein	3.7808
141684_at	CG13185	1.75378
141689_at	CG9252	1.55953
141699_at	CG3056	2.09217
141701_at	CG2064	1.73603
141703_at	CG9510	4.06825
141730_at	CG10336	1.6079
141733_at	nuclear RNA export factor 2	1.75485
141757_at	CG1907	1.85657
141780_at	Cytochrome P450-9c1	2.53006
141799_at	CG8051	1.83447
141806_at	CG32158	1.75279
141810_at	Neural conserved at 73EF	1.69068
141915_at	---	2.02697
142016_at	---	1.54004
142134_at	CG11576	1.79216
142142_at	CG4721	5.07638
142196_at	JH-epoxide hydrolase	1.94731
142230_at	expanded	1.70306
142310_at	fragment H	2.16901
142325_at	CHKov2	1.69174
142356_at	retinoid-fatty acid binding protein	1.90874
142395_at	CG31839	7.12784
142467_at	Perlecan	1.67087
142541_at	mitochondrial ribosomal protein L14	1.66164
142594_at	Mnf	1.53754
142641_at	CG7420	1.65804
142655_at	CG10407	2.20613
142656_at	Dead box protein 73D	1.71019
142681_at	Picot	2.63388
142709_s_at	CG6543	1.58136
142720_at	CG11660	1.92516
142735_at	CG7047	1.73477
142746_at	malic enzyme	1.81657
142781_at	CG14648	1.66873
142821_at	Numb-associated kinase	1.80175
142916_at	lethal (1) G0144	2.15665
142940_at	CG14695	1.84538
142945_at	rudimentary gene	1.82967
142948_at	marelle	1.54631
142975_at	myosin IA	1.7691
143008_at	DNA polymerase gamma	1.78048
143137_at	easter	7.98022
143146_at	Eclosion hormone	1.88899
143147_at	methionine-S-sulfoxide reductase	1.75717
143168_at	fat	1.93475
143181_at	Glutamate-ammonia ligase	4.46242
143201_at	lactic DH	5.81224
143238_at	Larval serum protein 1 alpha	188.926
143251_at	E(spl) region transcript m4	1.59051
143267_at	male specifc lethal	1.98809
143279_at	Bloom helicase	1.67425
143299_at	Phosphoenolpyruvate carboxykinase	6.88431
143301_at	Phosphoglycerate kinase	1.61274
143362_at	Spindle-B	1.68908
143363_at	Spindle-E (homeless)	1.62906
143387_at	Torsolike	1.90305
143414_at	Wingless	2.15882
143479_at	adipokinetic hormone	9.43086
143500_at	veinlet	1.88022
143583_at	commissureless	1.60405
143587_at	GTP-binding protein alpha-subunit	2.86104
143603_i_at	CG30031 /// gammaTrypsin /// deltaTrypsin	5.10222
143605_at	drosomycin	7.43099
143622_at	troponin C	4.05145
143637_at	boule	2.47069
143677_at	Pavarotti KLP	1.75318
143722_at	corazonin	2.09864
143737_at	Na/Ca-exchange protein	1.73242
143743_at	Rapgap1	1.95491
143798_at	CG10251	1.86886
143821_at	fragment K	2.0866
143868_at	type IV collagen, alpha-chain	4.03551
143893_at	Ras-related which interacted with Calmodulin	2.14175
143901_at	---	3.06298
143908_at	GS1-like protein	1.75903
143958_at	Transferrin	2.58008
143981_at	Chd3	1.61054
144029_at	O-6-alkylguanine-DNA alkyltransferase	2.58485
144046_at	CG2680	2.47596
144149_at	Ady43A	2.73136
144188_at	jdp	3.13812
144202_at	Tob	1.52636
144227_at	CG15293	8.87079
144233_at	CG13845 /// CG15281	12.8095
144257_at	Ku80	2.01557
144351_at	CG5273	1.52742
144407_at	CG8310	2.55475
144489_at	CG6986	2.06653
144541_at	CG4096	3.03024
144650_at	CG9657	2.70879
144716_at	CG10648	2.46214
144728_at	CG32706 /// CG6999	2.98912
144760_at	CG15317	1.67153
144761_at	hexokinase A	2.15054
144771_at	CG9691	4.69248
144846_at	Vago	6.15126
144853_at	CG15201	2.57568
144968_at	CG3754	1.72241
145019_at	BthD selenoprotein	1.83203
145127_s_at	CG32584	1.66058
145137_at	CG15646	2.23074
145146_at	lethal (1) G0136	1.5071
145171_at	dpr18	1.76257
145181_at	Calpain C	1.66495
145313_at	CG15047	1.77132
145534_at	TGF-beta-inducible early gene	1.81053
145537_at	CG2794	1.55439
145559_at	CG4577	1.91201
145560_at	CG4726	3.22453
145731_at	CG16712	30.0133
145793_at	hoepel2	2.66555
145846_at	CG11030	1.55016
145915_at	Organic anion transporting polypeptide 26F	1.52173
145935_at	septin interacting protein 2	1.50136
145953_at	CG5160	1.71811
146002_at	CG7356	3.117
146021_at	CG7781	1.63087
146038_at	diuretic hormone 31	2.34309
146087_at	alpha1,3-fucosyltransferase	1.81622
146109_at	CG5924	1.75532
146151_at	CG5362	1.50692
146430_at	CG5783	1.63534
146503_at	Thiolester containing protein IV	2.93046
146511_at	CG10463	1.51233
146583_at	Tetraspanin 39D	2.09166
146586_at	Nervana 3	1.74758
146647_at	CG1294	1.53158
146724_at	Serine protease inhibitor 2	4.253
146743_at	CG11125	1.56853
146765_at	CG30497	1.59042
146780_at	septin	1.55955
146793_at	CG14757	2.5381
146844_at	CG30349	1.53617
146849_at	CG13745	1.78047
146966_at	CG12938	1.59454
147081_at	CG13162	1.60256
147151_at	Immune induced molecule 10	4.54793
147211_at	CG12863	1.53564
147336_at	CG6426	1.72387
147392_at	CG10933	1.50239
147458_at	CG15088	1.6501
147464_at	Cyp12b2	3.17469
147498_at	Calpain A	2.51528
147547_at	CG18067	11.0617
147556_at	D-hillarin	1.57389
147601_at	CG9394	1.72845
147608_at	CG4302	1.55417
147662_at	CG11275	1.83762
147685_at	CG4269	2.2983
147693_at	CG3746	2.87999
147694_at	Cyp6d2	3.60716
147699_at	CG4250	8.47389
147768_at	CG11079	1.58801
147938_at	CG13897	2.93831
147941_at	CG13886	1.58027
147944_at	Gustatory receptor 61a	1.61567
148089_at	CG14966	1.54085
148101_at	CG14968	1.71073
148139_at	Gustatory receptor 64c	2.59242
148192_at	CG13715	1.57905
148419_at	CG6486	2.64673
148442_at	CG5144	2.17713
148484_at	CG6767	1.72786
148535_at	CG14149	1.96245
148564_at	CG7607	1.6557
148639_at	CG6910	12.4223
148641_at	Adenylate kinase-1	1.86747
148647_at	Porphobilinogen synthase	1.60119
148689_at	CG11267	1.53316
148725_at	CG8745	1.78993
148781_at	CG12310	8.01303
148795_at	CG7003	1.62671
148804_at	CG7272	1.75378
148841_at	CG5895	4.13308
148888_at	CG4893	2.00743
148925_at	CG13023	2.18947
148962_at	CG6311	1.90808
149005_at	osiris	1.57046
149025_at	CG14075	5.66103
149089_at	CG14186	1.61618
149173_at	CG7632	1.52888
149275_at	CG11739	1.52672
149340_at	rev7	1.56614
149466_at	CG10445	1.51777
149517_at	CG11755	1.53151
149559_at	pasilla	2.07743
149615_at	CG3940	1.68207
149633_at	CG14688	1.51743
149654_at	CG4596	1.52454
149681_at	CG17734	2.12982
149722_at	CG18547	1.81341
149724_at	tachykinin-3	2.16812
149755_at	Glutathione S transferase D9	2.76937
149768_s_at	Cyp9f2	2.37327
149815_at	CG11668	4.90069
149816_at	CG11670	2.15799
149872_at	CG14358	1.60701
149895_at	CG14843	1.67458
149906_i_at	CG8066	1.92565
149942_at	telomere fusion	1.76504
149945_at	CG14864	1.51963
150045_at	CG3983	1.53821
150181_at	Cyp12a4	6.1566
150198_at	CG31221	1.56009
150261_at	CG4335	5.92038
150297_at	CG5793	2.34217
150318_at	CG6353	1.77335
150531_at	CG13640	1.63311
150880_at	CG9743	2.98168
150984_at	CG1732	3.42821
151087_at	CG14545	1.55826
151094_at	CG3348	6.23292
151217_at	---	41.8246
151236_at	jellybelly	1.90407
151252_at	CG12821	1.52695
151279_at	CG12355	2.37069
151287_at	neuropeptide-like precursor 2	59.3357
151475_at	deborg	1.60159
151479_at	CG6448	2.57697
151513_at	CG6282	2.13521
151519_at	---	1.85756
151526_at	Shaker cognate b	2.19044
151544_s_at	put. sodium channel gene	2.87619
151545_at	fusilli	1.54061
151566_at	CG4641	1.52435
151567_at	CG1607	1.51206
151614_at	ntwist	2.466
151615_at	CG7372	1.70309
151676_at	CG31898	1.5402
151688_s_at	hairless	1.80249
151735_at	EGF receptor	1.68215
151747_s_at	TBP-associated factor 110	1.56805
151753_r_at	CG33123	1.82759
151760_at	CG8468	1.56422
151764_at	CG5237	2.01377
151802_at	alcohol dehydrogenase	13.0303
151805_at	Drosophila Rhythmically expressed gene 3	1.93927
151819_at	CG3301	2.59648
151834_at	starvin	2.31876
151853_at	CG8790	2.11408
151855_at	CG2082	3.58802
151856_at	Laminin	1.8519
151864_at	hoepel	2.7053
151882_at	CG3270	4.00459
151892_at	CG7708	2.42588
151895_at	Rh50	1.7604
151908_at	CG8128	1.66676
151913_at	pyrokinin	2.00542
151944_at	interference Hedgehog	2.01237
151959_at	SRY interacting protein 1	4.25334
151963_at	CG3714	1.61234
151995_at	CG30116	1.56247
152055_at	CG14989	1.86253
152058_at	Lighten up	1.5085
152063_at	CG4716	11.8608
152113_at	medullaless	4.72654
152116_at	Imaginal disc growth factor 3	1.83989
152132_at	CG14956	2.04745
152146_at	Transmembrane 4 superfamily	1.60621
152147_at	CG4592	2.76261
152148_at	CG33307	7.06132
152254_at	GABA receptor	2.25548
152267_at	cytochrome P-450.	1.99512
152277_at	Guanylyl cyclase at 89Db	1.74706
152280_at	CG2467	1.68393
152302_at	myosuppressin	1.75288
152332_at	CG2145	1.77283
152368_at	Immune-regulated catalase	4.03868
152374_at	CG7800	2.65288
152396_at	CG8475 /// CG34134	1.52335
152403_at	CG14509	1.64181
152426_at	CG5946	1.63883
152431_at	CG17841	1.5905
152444_at	ken barbie	1.66247
152446_at	Tryptophan hydroxylase	3.26341
152452_at	Imaginal disc growth factor 2	1.6101
152482_at	CG11594	2.24583
152490_at	nervana2	1.90766
152509_at	CG8613	1.72938
152511_at	elastin-like	2.76668
152515_at	glucose phosphate isomerase	1.99367
152534_at	CG9331	1.68753
152561_at	CG11910	1.71662
152571_at	CG7966	5.01383
152575_at	CG12239	1.94426
152586_at	CG9813	1.61819
152606_at	CG10226	2.81572
152608_at	CG7054	15.6032
152613_at	CG11255	1.61122
152646_at	CG3085	1.82558
152669_at	Pugilist	2.99778
152676_at	CG32485	1.73062
152700_at	CG30159	1.50138
152717_at	CG3835	3.53338
152748_at	CG1468	5.59445
152759_at	CG17549	1.81863
152766_at	Larval serum protein 1 beta	82.269
152777_at	CG14408	1.74954
152787_at	CG32700	1.54641
152816_at	CG2233	10.0145
152889_at	delilah	3.5058
152910_at	Daughters against dpp	1.84473
152934_at	CG3857	3.42564
153007_at	adenylyl cyclase	1.69985
153030_at	CG9674	2.58674
153031_at	Cyp9f2	2.48818
153032_at	---	2.61044
153052_at	CG10420	1.72094
153070_at	Tequila /// CG34104	2.16803
153084_at	igloo	1.82565
153088_at	pastrel	3.95619
153092_at	Chd64	2.10246
153122_at	adenosine2	2.02116
153129_at	RNA polymerase I	1.56284
153140_at	Rrp4	1.51106
153157_at	CG12581	2.03955
153160_at	CG8545	1.60189
153186_at	Ugt86Da	4.90937
153228_at	meteor	2.3255
153233_at	CG6357	4.46766
153265_at	CG15611	3.05733
153272_at	---	1.5508
153326_at	CG9140	1.58018
153355_at	CG2118	1.68278
153359_at	thioredoxin peroxidase	1.59745
153365_at	CG15825	33.8006
153370_at	CG1079	3.76622
153378_at	type IV collagen, alpha-chain	3.32977
153385_at	Na[+]-driven anion exchanger 1	1.60954
153389_at	scaf6	1.88496
153413_at	Drosophila Rhythmically expressed gene 5	1.80644
153432_at	insulin-stimulated eIF-4E binding protein	5.3829
153457_at	CG4570	1.70162
153460_at	CG5645	1.61492
153466_at	phospholipase Cgamma	1.85976
153481_at	CG9281	1.57156
153486_at	RhoGEF4	1.76506
153554_at	CG1621	1.64315
153557_at	CG10191	1.68809
153559_at	CG31216	1.9438
153571_at	XRCC1	1.59345
153576_at	CG6084	1.60043
153643_at	CG7175	1.63629
153656_at	CG30499	1.52312
153668_at	CG4022	1.73295
153671_at	anonymous fast evolving gene IG5	1.81895
153694_at	baldspot	1.62897
153752_at	Diphthamide methyltransferase	1.78558
153769_at	Acetyl CoA synthetase	1.5258
153773_at	Mapmodulin	1.62987
153779_at	Crumbs	1.8755
153818_at	CG7341	1.93611
153825_at	Purine-rich binding protein-alpha	1.52996
153837_at	CG8316	1.84389
153845_at	CG6321	1.88156
153864_at	CG9990	2.81845
153907_at	CG3919	2.37342
153961_at	Cyclin-dependent kinase subunit 30A	2.46133
153963_at	CG33229	1.93074
153967_at	CG10395	1.85299
153987_at	UDP-glycosyltransferase 35a	4.63107
154014_at	CG3838	1.90357
154027_at	CG9114	2.97533
154031_at	chitinase-like	2.98887
154041_at	CG3679	2.55261
154107_at	CG18012	1.62874
154119_at	CG1344	1.89173
154150_at	Glutamate oxaloacetate transaminase 1	1.73882
154178_at	CG18410	1.90099
154194_at	CG8939	2.05703
154218_at	Glutamate dehydrogenase	1.57265
154262_at	glycogen phosphorylase b	2.77354
154292_at	Shutdown	1.75484
154306_at	CG7414	1.54045
154318_at	Cyp6a13	3.17522
154329_at	CG8301	2.18648
154370_at	CG14033	1.68117
154411_at	maternal nuclear kinase	1.58412
154461_at	CG11141	1.61359
154480_at	bloated tubules	1.76625
154511_at	CG8378	2.3583
154552_at	CG3409	1.78906
154559_at	CG7730	2.20549
154563_at	Protein kinase-like 53C	1.59812
154589_at	CG31918	2.27789
154624_at	nop5	1.51589
154654_at	pipsqueak	1.53635
154669_at	CG5080	2.16694
154682_at	spitz2	1.71278
154706_at	greatwall	1.88551
154730_at	CG9485	2.98026
154755_at	Castor	2.34423
154763_at	Phosphogluconate mutase	2.16601
154778_at	CG1275	1.81525
154783_at	CG4455	1.81562
154807_at	Ypsilon Schachtel	1.53773
154811_at	CG2694	1.80646
154814_at	aldolase	2.85134
154828_at	CG4771	1.89299
154857_at	CG9243	1.73191
154865_at	CG7544	2.34797
154866_at	abnormal spindle	1.51279
154874_at	JhI-21	1.61649
154886_at	CG9335	1.51676
154901_at	Mitochondrial Transcription Factor B1	1.5306
154914_at	CG7102	1.88799
154926_at	mutagen-sensitive 205	1.66459
154976_at	transcript D	1.68499
154987_at	CG11883	3.13107
155026_at	CG5599	2.28827
155083_at	responsible for dominant phenotype	1.83479
155091_at	Engrailed nuclear homeoprotein-regulated gene	1.90405
155093_at	tomosyn	1.50381
155103_at	UMP synthase	1.53556
AFFX-Dros-GAPDH_3_at	---	1.78122
AFFX-Dros-GAPDH_M_at	---	1.96188
Downregulated
Probe set ID	Gene Description	Fold change
141214_at	Gdi-related	1.60308
141262_at	mob as tumor suppressor	1.85184
141303_at	CG10814	4.36326
141328_at	Mth-like 8	2.81424
141352_at	CG6234	1.74571
141355_at	CG8031	3.20423
141361_at	CG11880	2.24456
141362_at	CG7387	1.77433
141373_at	chitinase-3	2.17211
141404_at	Serine protease inhibitor 1	13.6082
141410_at	CG9307	8.02594
141417_at	Transport and Golgi organization 9	2.02213
141443_at	Oscillin	1.68408
141456_at	CG3770	1.79861
141493_at	folded gastrulation	2.10323
141552_at	CG15478	1.53852
141560_at	bluestreak	1.76117
141573_at	CG17646	2.17566
141620_at	Rho-like	2.3382
141621_at	CG15609	1.58885
141648_at	methuselah	1.55734
141658_at	CG5853	1.51561
141685_at	Melanization Protease 2	1.81887
141715_at	CG7791	1.53962
141731_at	Organic cation transporter 2	1.63085
142180_at	CG6359	1.54232
142200_at	---	1.88804
142204_at	CG14787	1.56618
142354_at	CG33056	1.57683
142371_at	Na[+]-dependent inorganic phosphate cotransporter	4.12658
142378_at	CG7720	2.22801
142496_at	---	1.56023
142530_at	CG5319	3.04115
142534_at	Heparan sulfate 6-O-sulfotransferase	2.05147
142626_at	nerfin 1	1.74531
142717_at	transformer	1.70682
142755_s_at	CG2061	1.51828
142774_at	CG33231	1.60041
142879_at	dreadlocks	2.56989
142911_at	Sucb	1.72505
143058_f_at	5C actin	1.54754
143082_at	bag-of-marbles	1.77567
143087_at	broad complex	1.55889
143094_at	protein kinase A	2.35279
143133_at	disshevelled	1.67256
143142_at	elongation factor 1-alpha F2	1.7132
143195_at	Gene 1	1.90692
143295_at	Gart intron gene	1.81606
143410_at	white	1.53785
143422_at	20s proteasome	1.50106
143541_at	erect wing	1.59136
143552_at	Sox box protein 14	5.32425
143629_at	Wnt oncogene analog 4	1.59057
143665_at	frazzled	1.55012
143685_at	Actin-related protein 14D	1.89388
143728_at	Eip93F	2.72838
143742_at	Rab-protein 5	1.66679
143869_at	vrille	2.74359
143910_at	Cbl	2.32752
144040_at	syntaxin	2.04893
144051_at	ariadne-2	1.69126
144095_at	Sdic:CG9580	1.56518
144097_at	Microsomal glutathione S-transferase-like	2.3664
144115_at	ciboulot	1.79191
144144_at	Hus1-like	1.63149
144246_at	Rpn12	1.51456
144251_at	Fragile X	1.57587
144363_at	CG11638	1.79584
144399_at	Drosophila insulin-like peptide 6	2.1083
144430_at	CG3939	1.63601
144526_at	CG33980	1.78224
144529_at	CG4136	1.58786
144536_at	trapped in endoderm-1	1.73596
144549_at	CG3097	4.6221
144572_at	CG4666	1.59324
144624_at	CG3044	1.65662
144641_at	---	1.6135
144643_at	CG1958	2.27856
144711_at	CG11294	1.7399
144742_at	CG12121	1.52949
144781_at	CG15313	1.54278
144782_at	CG2974	1.51688
144841_at	CG11160	1.9376
144844_at	CG1537	1.90994
145008_at	CG1998	1.51756
145029_at	transcript 1	1.56595
145040_at	CG32611	1.70652
145051_at	CG11590	1.66418
145053_at	lethal (1) G0469	2.13691
145054_at	lethal (1) G0469	1.74644
145082_at	CG12539	2.07457
145206_at	CG18358	2.54845
145221_at	CG13001	2.15798
145257_at	CG8188	1.6622
145277_at	CG7135	7.32182
145388_at	CG14216	1.5849
145415_at	CG9577	2.66813
145431_at	CG1702	1.53976
145452_at	CG15449	9.86355
145484_at	CG14614	1.53219
145623_at	CG10874	1.77218
145753_at	turtle	1.72815
145774_at	ryan express	2.45108
145881_at	CG9486	2.51739
145930_at	neuroligin	1.50785
145987_at	CG14535	1.5013
146009_at	CG8498	1.61535
146022_at	CG14275	5.88296
146025_at	Drosophila COP9 signalosome homolog 8	1.5609
146077_at	G protein gamma30A	2.50372
146078_at	G protein gamma30A	1.6684
146152_at	CG31716	1.57535
146226_at	CG14920	1.9091
146269_at	CG14946	2.23497
146401_at	CG6860	1.57753
146500_at	CG13082	1.52318
146595_at	CG2225	1.76237
146619_i_at	Microsomal glutathione S-transferase-like	2.36062
146620_s_at	CG7546 /// Microsomal glutathione S-transferase-like	2.51579
146823_at	Cirl	1.55183
146899_at	Matrix metalloproteinase 2	1.51505
146921_at	Eiger	1.81935
147019_at	CG13204	1.6276
147058_at	CG8407	1.61037
147113_at	CG13148	2.02764
147279_at	Aspartyl beta-hydroxylase	1.76199
147309_at	CG4398	4.76455
147365_at	CG6522	1.64289
147444_at	CG10924	4.85926
147467_at	CG15097	2.53212
147497_at	crammer	1.92655
147519_at	Odorant receptor 56a	5.74716
147585_at	homeobrain	1.78441
147586_at	homeobrain	1.89248
147593_at	CG3295	1.63825
147623_at	EfSec	1.6806
147727_at	CG3788	2.50164
147786_at	chrowded	3.1009
147882_at	Matrix metalloproteinase 1	1.67356
147930_at	CG17180	1.69317
147950_at	CG34057	1.78465
148019_at	CG1139	1.93852
148082_at	sightless	1.66941
148103_at	Drosomycin B	4.38555
148201_at	CG13707	2.5992
148273_at	CG13298	2.06649
148388_at	CG33274	2.75862
148403_at	Cbl	1.59535
148451_at	CG4476	3.33322
148492_at	Drosophila insulin-like peptide 3	1.86489
148501_at	CG6707	2.40124
148587_at	CG7368	2.19196
148694_at	syntaxin	1.56485
148836_at	CG17026	1.67257
149207_at	CG14566	1.71325
149233_at	CG11426	1.62478
149234_at	CG11425	3.5774
149276_at	CG32944	1.74038
149339_at	CG2931	1.50985
149343_at	CG2911	1.72569
149532_at	tamou	1.69764
149634_at	---	1.53828
149645_at	CG14687	4.89755
149665_at	Ugt86Di	6.26433
149706_at	lethal (3) neo38	1.53512
149773_at	Sarcoglycan beta	1.57011
149779_at	CG18549	1.63847
149791_at	CG6753	2.36414
149916_at	CG14855	1.65868
149957_at	CG6125	2.66623
150047_at	CG5169	1.68109
150095_at	CG14321	1.97446
150110_at	couch potato	1.80222
150169_at	CG14291 /// GA12883	2.58948
150208_at	CG6231	1.52785
150299_at	CG7009	1.59598
150327_at	Camguk	1.56215
150417_at	CG17119	3.3581
150481_at	CG18428	1.57598
150623_at	CG5913	2.00758
150765_at	CG12870	1.51411
150859_at	CG15522	3.26483
150892_at	prolyl-4-hydroxylase-alpha EFB	1.5114
150902_at	CG2241	3.30969
151003_at	48A-E Bcl-2-like	2.0371
151110_at	Spase 12-subunit	1.5278
151195_i_at	CG15353	5.72195
151196_r_at	CG15353	5.66714
151323_at	CG15210	2.1428
151383_at	CG17761	1.94973
151404_at	---	1.93355
151406_at	CG32685	1.52839
151409_at	CG12643	2.67471
151411_at	sprint-b	2.5789
151458_at	CG31676	4.64596
151495_at	CG2930	4.53587
151507_at	---	1.83153
151539_at	CG30359	3.24676
151541_s_at	CG31619	2.09373
151542_r_at	CG31619	1.824
151593_s_at	center divider	1.9997
151609_at	---	1.52257
151612_at	RhoGAP71E	1.69212
151680_at	CG31152	2.24324
151720_at	CG4949	1.93578
151734_at	---	1.6067
151809_at	CG8965	1.5461
151810_at	p47	1.60875
151832_at	Ornithine aminotransferase precursor	1.91661
151848_at	CG9664	2.09002
151859_at	Misexpression suppressor of KSR 2	1.54014
151976_at	Kallmann	2.03365
151985_at	CG1688	1.81889
152011_at	reverse polarity	1.50433
152025_at	CG9689	1.64337
152040_at	CG3529	1.84109
152097_at	CG13920	1.61545
152123_at	CG6218	1.71693
152162_at	CG5888	2.04751
152207_at	CG7518	1.51792
152208_at	Fkbp13	1.50118
152249_at	CG32354	3.25305
152263_at	CG9312	2.06268
152286_at	CG4928	1.56876
152303_at	CG15309	2.67144
152342_at	CG31038	1.86435
152361_at	CG1839	1.88873
152366_at	CG11170	1.75985
152371_at	Inwardly rectifying potassium channel 2	1.69265
152451_at	---	1.5894
152456_at	Arylalkylamine N-acetyltransferase-1	2.84513
152489_at	CG11509	1.77412
152493_at	---	1.69485
152519_at	CG8776	1.79749
152558_at	CG3376	2.05628
152671_at	calcium channel beta subunit	1.70785
152673_at	crybaby	1.67223
152680_at	CG30115	1.78999
152695_at	CG12910	1.56162
152723_at	Peptidoglycan recognition protein LA	1.76156
152728_at	Ets at 65A	2.18124
152739_at	---	2.41627
152747_at	peroxidasin	2.19817
152843_at	Organic cation transporter	1.63162
152858_at	roughex	1.61562
152873_at	CG8596	1.63055
152886_at	CG15658	1.93409
152891_at	CG12789	2.40459
152894_at	kinesin II	1.53357
152895_at	CG10566	1.54235
152926_at	CG10570	3.30921
152932_at	ebony	1.89383
152974_at	acetylcholinesterase	2.98292
152982_at	CTP:phosphocholine cytidylyltransferase 2	2.26577
152989_at	similar to Deadpan	1.87592
153005_at	SP555 /// CG14042	1.76894
153037_at	sodium chloride cotransporter 69	1.64314
153038_at	shifted	1.606
153044_at	oligopeptide transporter 1	2.43581
153047_at	CG7497	1.83569
153060_at	CG2865	1.69932
153104_at	CG3040	1.53622
153125_at	CG33275	1.56348
153142_at	CG4313	1.56482
153150_at	CG11899	2.19075
153222_at	CG1908	1.77019
153238_at	CG32473	1.82609
153249_at	CG3622	2.02475
153257_at	CG1764	1.62526
153287_at	CG2924	2.33708
153304_at	bip1	1.64291
153307_at	heat shock protein hsp27	1.92871
153312_at	CG3831	3.44687
153337_at	PP4-like	2.17023
153396_at	dihydropyrimidine amidohydrolase	1.57146
153468_at	Nervana	2.51966
153478_at	Signal transducing adaptor molecule	2.47586
153543_at	CG11163	3.11198
153546_at	fimbrin	1.74193
153583_at	Protein 23	2.17242
153660_at	carmine	1.72095
153672_at	CG3587	1.81536
153723_at	ephrin	1.70098
153731_at	heat shock protein hsp26	2.57463
153744_at	CG9650	2.11271
153792_at	granny smith	1.50792
153796_at	caspase	1.58027
153830_at	CG6201	1.93752
153865_at	CG6393	1.59532
153871_at	Sox102F	2.38307
153913_at	Ubc-E2H	1.54748
153984_at	TNF-receptor-associated factor 1	1.58109
154010_at	CG9634	1.51999
154020_at	CG12129	2.22859
154070_at	Bicoid interacting protein 4	2.18341
154121_at	Misexpression suppressor of ras 6	2.70509
154129_at	rolling stone	4.87313
154166_at	CG7200	1.82531
154173_at	survival motor neuron	1.51637
154220_at	prominin-like protein	1.82337
154222_at	CG1109	1.68842
154232_at	lethal (2) k08015	1.90671
154237_at	CG17754	1.94873
154330_at	CG13667	1.61332
154333_at	fasciclin I	1.70808
154336_at	Annexin X /// CG33487 /// CG33491 /// CG33496 /// CG33498	2.06194
154340_at	RhoGAP18B	2.38581
154351_at	Pros45	1.56699
154358_at	Transport and Golgi organization 1	1.66622
154362_at	CG2976	1.5481
154398_at	CG8079	1.63659
154403_at	CG5466	2.11782
154428_at	gilgamesh	2.05461
154459_at	Protein phosphatase 4 regulatory subunit 2-related protein	1.50336
154466_at	Myoglianin	1.61171
154473_at	CG12880	2.50663
154483_at	CG7375	1.56871
154492_at	CG18212	3.14016
154510_at	epsilonCOP	1.66056
154537_at	CG31738	1.66013
154553_at	CG6752	1.62946
154555_at	CG10098	1.54212
154564_at	cap binding protein 80	1.72915
154571_at	NG2-like	1.86999
154644_at	20s proteasome	1.53442
154758_at	swiss cheese	1.53585
154805_at	twinfillin	1.62929
154871_at	CG11299	1.88892
154883_at	CG7979	1.52261
154961_at	CG4558	1.52722
154970_at	CG17600	1.52295
154977_at	Spase 25-subunit	1.50685
155009_at	Topoisomerase I-interacting protein	1.9987
155072_at	cornetto	1.55793
