# Supplementary material for: Genome-Wide Expression Analysis of a Spinal Muscular Atrophy Model: Towards Discovery of New Drug Targets
Source: PLoS One. 2008 Jan 2;3(1):e1404. doi: 10.1371/journal.pone.0001404 (PMC2151137; doi:10.1371/journal.pone.0001404)
Supplement: Figure S3 — Genes identified in 2nd instar larvae and brain tissue, not in 3rd instar larvae, corresponding to 2nd and 6th rows in Table 1a. (0.02 MB XLS) [file pone.0001404.s003.xls]

## Sheet: Sheet1
Figure S2B: Genes statistically up and down regulated 1.5 fold in mutant SMN 2nd instar whole larvae and larval brain. Not altered in 3rd instar larvae.
Upregulated genes		Fold change
Probe set ID	Gene Description	2nd instar larvae	Larval Brain
141772_at	CG13624	1.51818	2.86727
142170_at	Tis11 homolog	2.1782	1.88803
142257_at	CG10863	1.52355	2.94786
143130_at	cAMP-dependent protein kinase	1.52865	1.52592
145098_at	Lipid storage droplet-2	1.84011	1.56168
145594_at	CG17660	1.66542	2.06767
145733_at	CG10031	2.14647	1.81983
146017_at	CG14277	2.55512	2.51114
146214_at	CG16743	1.86748	2.78132
146699_at	Serine protease inhibitor 4	1.7465	2.24403
148544_at	CG6327	1.65956	1.72425
149794_at	CG6188	1.52494	12.9546
151211_at	Immune induced molecule 3 /// Ribosomal protein S10b	4.76506	14.1941
151499_at	CG15771	1.65378	1.55338
151643_at	ribbon	2.02777	1.50325
151793_at	Jonah 65Aiii	1.75403	2.34953
151806_at	Organic anion transporting polypeptide 74D	1.50784	2.7532
152246_at	CG7888	1.7556	3.68882
152308_at	CG10433	1.60629	1.52964
152384_at	Calbindin 53E	1.75459	4.53652
152715_at	CG1600	2.16486	2.11582
152929_at	CG4288	2.38708	5.57491
153013_at	CG33090	1.6102	1.85205
154184_at	astray	1.81126	2.22579
154285_at	CG5522	1.89289	1.92736
154442_at	Fermitin 2	1.73947	1.9731
155105_at	CG5961	2.87716	2.56091
Down regulated genes
		Fold change
Probe set ID	Gene Description	2nd instar larvae	Larval Brain
142734_at	CG7049	1.59007	1.96552
143033_at	galactosidase	1.74004	6.0136
143384_at	trithorax	2.85472	2.74927
143519_at	RNA polymerase II 15kD subunit	1.64398	2.105
144893_at	CG9360	2.60599	1.96437
145684_at	CG17224	1.50774	1.58793
146561_at	CG14401	1.64266	1.50494
147907_at	methuselah-like 8	1.52753	2.91876
148080_at	CG12082	1.69744	1.64278
148369_at	CG8209	1.70027	2.08664
149011_at	Mediator complex subunit 11	1.52599	1.74993
149686_at	CG18643	3.3103	2.74715
151726_at	CG30104	1.79773	2.84532
152228_at	X box binding protein-1	1.53152	1.78801
152314_at	CG16979	1.65502	1.89611
152949_at	Cyp6d4	2.11978	1.82871
153525_at	CG7510	1.60593	2.64418
153596_at	Dipeptidase C	1.50196	1.52026
154061_at	CG5171	1.54607	1.96801
154314_at	CG7940	1.50331	1.52595
154546_at	CG6293	2.49733	13.8375
154837_at	CG5002	1.83249	4.10565
