# Supplementary material for: Genome-Wide Expression Analysis of a Spinal Muscular Atrophy Model: Towards Discovery of New Drug Targets
Source: PLoS One. 2008 Jan 2;3(1):e1404. doi: 10.1371/journal.pone.0001404 (PMC2151137; doi:10.1371/journal.pone.0001404)
Supplement: Figure S4 — Genes identified in 3rd instar larvae and brain, not in 2nd instar larvae, corresponding to 3rd and 7th rows Table 1a. (0.02 MB XLS) [file pone.0001404.s004.xls]

## Sheet: Sheet1
Figure S2C: Genes statistically up and down regulated 1.5 fold in mutant SMN 3rd instar whole larvae and brain. Not altered in 2nd instar larvae.
Upregulated genes
		Fold change
Probe set ID	Gene Description	3rd instar larvae	Larval Brain
141483_at	CG17836	2.1146	1.78053
141704_at	CG6214	3.53206	2.72729
142415_at	N-methyl-D-aspartate receptor-associated protein	1.87253	2.60454
142537_at	Glutathione S transferase E6	2.35102	10.8344
142538_at	Glutathione S transferase E7	1.81407	6.29964
142736_s_at	HMG Coenzyme A synthase	1.72721	2.11782
142740_at	CG6673	1.6484	1.61995
142794_at	Lk6	1.52725	1.64894
142946_at	DnaJ-like-60	1.76953	1.61246
143051_at	abrupt	1.7919	2.96802
143186_at	hairy	2.17557	2.16256
144521_at	CG15784	9.68425	16.974
145031_at	CG10990	1.55316	1.549
145770_at	---	13.8417	8.74678
145788_at	CG3008	2.586	1.7976
146133_at	CG18619	3.54638	1.6844
146285_at	virus-induced RNA 1	2.31617	1.72725
146771_at	CG1882	1.86152	1.53261
147195_at	CG12505	9.51469	1.65911
147197_at	CG13941	4.00534	4.07025
147210_at	CG12868	4.56621	1.84725
147588_at	CG9344	1.79596	3.38678
147609_at	CG15661	2.28412	13.6455
148469_at	pathetic	1.72676	2.51444
148547_at	Mocs1	2.28214	4.24039
148662_at	CG10638	6.15374	1.75461
148667_at	CG14121	1.90924	1.78912
149138_at	CG4858	1.78457	1.54054
149345_at	CG12171	2.20402	2.06537
149552_s_at	CG18473	1.6622	1.93873
149700_at	CG6834	1.69222	2.0734
150036_at	CG14907	4.54143	1.88441
150265_at	CG10877	1.64002	2.06689
150579_at	CG11893	13.3036	3.24932
151310_at	CG8620	17.785	5.92095
151687_s_at	Lk6	1.75985	1.80577
151702_r_at	CG7288	1.53217	1.8778
151746_at	CG31666	1.83555	2.05609
151804_at	CG9836	2.03698	1.88642
151814_at	CG8549	1.607	1.79764
152052_at	CG6191	1.52687	1.73228
152095_at	CG1582	1.66502	1.69339
152618_at	Tetraspanin 42El	2.30037	3.23866
152730_at	CG5205	2.4315	1.82891
152911_at	desat1	1.92528	3.06419
153113_at	CG11009	1.65888	1.53526
153256_at	Mitochondrial assembly regulatory factor	1.95367	1.79933
153266_at	CG10359	1.73466	2.58872
153367_at	Ect3	2.03003	3.95938
153835_at	brother of odd with entrails limited	1.66985	3.07439
154066_at	wurst	4.1051	1.74329
154382_at	CG10171	1.516	1.81318
154740_at	CG31793	3.95608	5.02076
154786_at	CG18522	3.03519	7.2733
155081_at	Juvenile hormone-inducible protein 26	2.01619	9.72083
Downregulated genes
		Fold change
Probe set ID	Gene Description	3rd instar larvae	Larval Brain
141636_at	prolyl-4-hydroxylase-alpha EFB	1.72997	1.73749
144614_at	CG14439	1.79253	1.65519
145385_at	CG14214	1.66741	2.33147
147008_at	CG13210	2.32019	1.82706
148383_r_at	CG13678	2.06209	2.41441
148384_f_at	CG13678	2.05025	1.93476
148769_at	CG17839	1.7284	1.68209
149871_at	CG3153	3.06396	12.7992
150223_at	CG4562	3.02989	2.04476
150287_at	CG5630	1.96663	1.52011
153849_at	lethal (2) k09913	1.90627	1.80258
154802_at	CG5941	1.57193	2.43624
AFFX-Dros-ACTIN_M_r_at	---	1.58545	1.6225
