# Supplementary material for: Genome-Wide Expression Analysis of a Spinal Muscular Atrophy Model: Towards Discovery of New Drug Targets
Source: PLoS One. 2008 Jan 2;3(1):e1404. doi: 10.1371/journal.pone.0001404 (PMC2151137; doi:10.1371/journal.pone.0001404)
Supplement: Figure S5 — Genes identified in brain, 2nd and 3rd instar larvae, corresponding to 4th and 8th rows in Table 1a (0.02 MB XLS) [file pone.0001404.s005.xls]

## Sheet: Sheet1
Figure S2D Genes statistically up and down regulated 1.5 fold in mutant SMN 2nd and 3rd instar whole larvae and larval brain
Upregulated genes
		Fold change
Probe set ID	Gene Description	2nd instar larvae	3rd instar larvae	Larval Brain
141574_at	CG11807	1.58229	1.89529	2.52509
141583_at	Cyp6a20	3.20096	2.97794	5.26273
143723_at	Cytochrome P450-6a9	13.1019	2.97583	3.52288
144635_at	CG14430	1.5446	1.72802	2.06091
144675_at	CG2254	1.62516	1.61775	1.5965
147363_at	methuselah-like 4	1.93799	2.8587	2.93854
149663_at	Ugt86Dd	6.25247	6.48563	3.72973
149757_at	Glutathione S transferase D3	2.36646	7.95285	14.8819
149937_at	CG6912	2.38503	1.91636	39.422
149940_at	CG4210	3.71993	2.13844	3.63924
151301_at	CG13315	18.3992	6.18212	10.9272
151642_at	CG17100	1.90237	1.82246	2.11457
151662_s_at	shuttle craft	2.20441	3.33941	2.50761
151664_at	GTP-binding protein	5.26879	3.87322	3.62865
151839_at	virus-induced RNA 1	1.67346	1.86909	5.92249
152006_at	CG10472	2.24542	1.82596	1.583
153073_at	CG17034	6.06552	1.66225	29.5524
153146_at	methuselah-like 3	11.3157	20.782	34.989
153384_at	Cyp4ac3	2.21954	3.95842	39.7811
153665_at	---	4.16407	2.82786	1.75456
154018_at	CG7686	1.82628	1.66991	1.72037
154586_at	mitochondrial carnitine palmitoyltransferase I	3.7583	2.89054	3.20801
Downregulated genes
		Fold change
Probe set ID	Gene Description	2nd instar larvae	3rd instar larvae	Larval Brain
141253_at	CG11887	1.55383	1.91	2.13374
141298_at	CG9186	2.10887	2.54131	2.22917
143691_at	GIP-like	1.75465	1.79519	1.53263
144037_at	Iron regulatory protein 1B	1.51372	1.84937	2.26464
145101_at	CG15027	2.80767	2.43637	2.02626
145734_at	CG2816	1.58518	2.76572	2.42117
148410_at	CG6776	6.67768	6.81907	8.26363
148467_at	CG3552	4.94807	1.83237	2.22411
149632_at	Cyp12e1	2.5048	1.94829	2.34792
150222_at	CG4686 /// GA18356	2.80023	1.77641	1.77255
151677_at	CG32479	3.05322	2.54879	2.17568
152158_at	CG3308	1.87159	1.84942	1.69368
152775_at	CG30291	1.64776	1.77295	1.85467
152903_at	CG6028	1.69844	1.82376	1.63151
153166_at	CG4511	2.38163	1.89911	8.10031
153970_at	CG7860	1.88363	2.24935	2.94442
154224_at	CG2469	1.89575	1.87835	1.98934
