# Supplementary material for: Genome-Wide Expression Analysis of a Spinal Muscular Atrophy Model: Towards Discovery of New Drug Targets
Source: PLoS One. 2008 Jan 2;3(1):e1404. doi: 10.1371/journal.pone.0001404 (PMC2151137; doi:10.1371/journal.pone.0001404)
Supplement: Figure S6 — Genes identified in muscle tissue, not in 2nd and 3rd instar larvae, corresponding to 1st and 5th rows in Table 1b. (0.26 MB XLS) [file pone.0001404.s006.xls]

## Sheet: Sheet1
Figure S2E: Genes statistically up and down regulated 1.5 fold in mutant SMN muscle, not changed in 2nd and 3rd instar larvae.
Upregulated genes
Probe set ID	Gene Description	Fold change
141209_at	c12.1	2.54815
141212_at	Tim10	2.02263
141226_at	Glycogen synthase	1.93959
141228_at	CG11982	1.50598
141229_at	actin-related protein	1.55156
141230_at	CG1381	2.02922
141232_at	CG5044	2.40184
141243_at	CG32075	1.97565
141245_at	Minichromosome maintenance 2	1.50677
141258_at	CG7845	1.79298
141276_at	Sorbitol dehydrogenase-2	10.9942
141283_at	cup	1.77912
141284_at	myoblasts incompetent	2.42042
141287_at	CG4069	1.83017
141311_at	LDLa domain containing chitin binding protein 1	2.74555
141323_at	CG10200	5.22741
141350_at	CG3756	2.04144
141351_at	beta[[H]]-spectrin	1.77817
141356_at	CG7430	2.67145
141360_at	CG9701	1.75912
141370_at	pumpless	1.96009
141390_at	Fatty acyl CoA synthetase	1.58499
141400_at	Ranbp9	1.67784
141401_at	CG31033	3.38375
141407_at	Larval serum protein 1 gamma	10.7892
141421_at	CG11095	1.98668
141433_at	mitochondrial ribosomal protein S18B	1.50021
141441_at	CG8539	1.75581
141461_at	Aminolevulinate synthase	2.39496
141462_at	Alanyl-tRNA synthetase	2.03033
141468_at	CG6512	2.40652
141475_at	CG11771	3.33221
141484_at	CG10672	1.6432
141487_at	RNA polymerase I	1.60511
141488_at	adrift	1.62296
141506_at	anon-fast-evolving-2H6 /// CG7839	1.86377
141519_at	CG5664	1.97133
141521_at	CG31864 /// esc-like	3.3482
141531_at	CG5541	2.09505
141534_at	CG3961	3.0753
141535_at	Rtc1	2.5425
141539_at	thioredoxin	2.37751
141546_at	CG1074	3.9166
141548_at	arouser	2.97158
141556_at	CG30059 /// CG18278	4.3596
141566_at	CG10805	1.68489
141592_at	shroud	1.86994
141599_at	CG33158	3.30933
141603_at	Valyl-tRNA synthetase	2.77419
141605_at	paxillin	2.25033
141610_at	claret	1.684
141617_at	upstream of RpIII128	1.61123
141619_at	Fatty acid (long chain) transport protein	1.58269
141630_at	rad50	7.21923
141646_at	CG17544	3.15298
141651_at	CG10080	1.90563
141652_at	CG5290	2.21105
141659_at	CG9799	1.67288
141664_at	heat shock protein 60 kDa	3.05226
141674_at	pyruvate kinase	2.54779
141680_at	CG10462	1.71705
141684_at	CG13185	1.51237
141693_at	oocyte maintenance defects	1.69912
141701_at	CG2064	21.934
141702_at	nucleoporin-44A	1.53929
141705_at	Nup214	1.55392
141746_at	Thioredoxin peroxidase 3	2.12065
141753_at	CG3368	1.78773
141755_at	mitochondrial ribosomal protein L54	2.20209
141758_at	Ubiquitin-63E	1.85886
141768_at	Adenylate kinase-2	2.2217
141774_at	Nat1	1.63291
141780_at	Cytochrome P450-9c1	4.14822
141784_at	spire	4.30789
141785_at	Ngp	2.9274
141786_at	nesprin	6.05875
141792_at	CG17807	2.02497
141806_at	CG32158	2.94039
141807_at	bicoid stability factor	1.62084
141810_at	Neural conserved at 73EF	2.40149
141818_at	Dis3	1.69006
141852_at	---	1.94019
141914_at	---	1.55487
141933_at	---	5.47184
141937_at	---	1.85737
142016_at	---	3.07688
142106_at	---	8.9195
142133_at	ferrochelatase	2.11358
142136_at	CG11142	7.91344
142164_at	CG11601	1.91065
142167_at	CG17259	1.66452
142179_s_at	CG18616	2.24639
142181_at	CG34123	1.51895
142190_at	Cyp6a21	2.53902
142203_at	lethal (1) G0431	1.63395
142222_at	fly plexin a	2.68323
142234_at	eIF6	4.07225
142243_at	CG9306	1.71962
142269_at	Voltage-dependent anion-selective channel	2.47334
142285_at	mitochondrial ribosomal protein L13	1.8449
142310_at	fragment H	2.45616
142325_at	CHKov2	2.00749
142340_at	Fumarylacetoacetase	4.41612
142348_at	CG30004	2.26996
142364_at	HBS1	2.00469
142373_at	CG18519	1.51419
142395_at	CG31839	6.24093
142430_at	glaikit	4.29285
142447_at	CG7639	1.66335
142449_at	CG4957	2.07895
142454_at	mitochondrial ribosomal protein L12	2.05048
142457_at	anon-fast-evolving-2A5	1.61066
142465_at	D-Titin	2.87972
142467_at	Perlecan	3.84242
142493_at	CG7006	1.76933
142494_at	lethal(1)9Ed	2.52288
142498_at	CG1746	3.614
142503_at	gamma-tubulin ring protein 91	1.9538
142510_at	Elongation factor Tu mitochondrial	2.00964
142515_at	fau	3.06607
142523_at	CG9297	5.57826
142525_at	CG11155	1.53875
142531_at	Eukaryotic initiation factor 2beta	2.21899
142541_at	mitochondrial ribosomal protein L14	2.55168
142545_at	Drosophila Replication Protein A	5.15959
142555_at	troponin T	3.39887
142575_at	Drosophila eco1	2.02577
142579_at	NHP2	1.93902
142583_at	CG9090	13.0878
142586_at	CG5346	2.32719
142627_at	CG4598	1.98632
142646_at	CG18136	10.0109
142649_at	Tyrosyl-tRNA synthetase	1.66412
142655_at	CG10407	2.74655
142656_at	Dead box protein 73D	2.03267
142657_at	PGRP-SB1	1.7061
142683_s_at	CG18640 (Bj1), RCC protein	2.27621
142687_at	CG7766	3.29723
142706_at	CG4098	1.56042
142710_at	Buzidau	3.11063
142715_at	CG3420	1.72929
142720_at	CG11660	1.99458
142738_at	CG5047	2.29135
142746_at	malic enzyme	3.36357
142756_at	CG2076	2.13147
142776_at	CG17680	3.26055
142781_at	CG14648	1.96466
142785_at	mitochondrial ribosomal protein S9	2.17819
142847_at	CG9034	2.72332
142851_at	CG8891	1.78739
142875_at	CG6412	1.68729
142876_at	GAGA factor	1.54475
142890_at	bc10	1.60117
142892_at	Rtnl1	1.80352
142940_at	CG14695	8.55474
142945_at	rudimentary gene	2.70208
142954_at	CG5773	6.92518
142967_at	CAP	1.53881
142984_at	CG13096	1.62279
142987_at	msta	2.06451
143000_at	CG5525	1.5719
143008_at	DNA polymerase gamma	1.79445
143018_at	mitochondrial ribosomal protein S12	1.54297
143027_at	Nup98	1.58632
143031_at	CG7627	2.60128
143036_at	Surfeit 6	1.65678
143039_at	NTF2-related export protein 1	2.07864
143060_f_at	79B Actin	2.80471
143066_at	dopa decarboxylase	3.41469
143115_at	cytochrome c	3.06247
143118_at	disabled	1.55186
143126_at	diminutive	1.80504
143137_at	easter	2.36905
143150_at	phosphopyruvate hydratase	5.30882
143162_at	Protein phosphatase 1beta at 9C	1.68479
143175_at	G3-P dehydrogenase	2.28142
143200_at	alphaPS2 integrin	1.61639
143201_at	lactic DH	4.9196
143227_at	hyperplastic discs	1.52059
143250_at	r-protein 49	2.02666
143263_at	myosin	13.1709
143264_at	myosin light chain	6.31682
143265_at	myosin regulatory light chain	3.2464
143271_at	myophilin	2.346
143278_at	---	2.61566
143279_at	Bloom helicase	7.95172
143301_at	Phosphoglycerate kinase	3.03041
143326_at	rpA1 gene.	1.5599
143358_at	Cu-Zn superoxide dismutase.	1.51919
143361_at	beta-spectrin	1.51346
143369_at	Stubarista	1.63543
143397_at	ubiquitin 52-AA extension protein	1.57246
143406_at	Vitelline membrane 34Ca	1.63705
143415_at	Troponin I	3.96877
143423_at	Dihydrofolate reductase	1.74036
143427_at	Tropomyosin	3.94666
143460_at	Ribosomal protein S14a	1.70758
143461_at	Ribosomal protein S14b	1.59728
143476_at	P-glycoprotein65-Dm	2.0668
143512_f_at	cuticle cluster 5	1.6599
143537_at	goliath	4.16633
143560_at	Neuromusculin	2.87212
143586_at	H+ATPase beta subunit	1.9409
143597_at	Rac1	1.61357
143608_at	diazepam binding inhibitor	2.23339
143609_at	Drosocin	6.96667
143611_at	D-Titin	11.7711
143616_at	ribosomal protein L18a	1.61391
143618_at	transcription unit B	1.60841
143619_at	Ribosomal protein S19a	1.93502
143622_at	troponin C	10.0209
143623_at	troponin C	1.74958
143628_at	mitochondrial single strand binding protein	1.65609
143634_at	Peter Pan	1.6174
143635_at	lethal (3) 03670	2.75224
143637_at	boule	1.97201
143650_at	ryanodine receptor	15.3795
143658_at	NADH-ubiquinone oxidoreductase acyl-carrier subunit	1.98667
143668_at	ribonucleoprotein La	4.94907
143690_at	Ferredoxin	2.95604
143736_at	Stretchin	3.10397
143737_at	Na/Ca-exchange protein	2.65258
143738_at	NEM-sensitive fusion protein 2	1.59195
143746_at	Ribosomal protein L7A	1.53211
143786_at	Sterol regulatory element-binding protein	2.71139
143812_at	Ribosomal protein S21	1.71992
143821_at	fragment K	12.6713
143838_at	anon-fast-evolving-3A6	1.62759
143844_at	rab-related protein 3	1.57385
143870_at	ATPase coupling factor 6	2.14539
143871_at	CG14642 /// ATPase synthase, subunit d	3.27568
143876_at	galactin	2.23698
143893_at	Ras-related which interacted with Calmodulin	1.99758
143896_at	NADH:ubiquinone reductase 75-kD subunit precursor	2.11814
143898_at	Minute(3)66D	1.61463
143899_at	cytochrome c oxidase subunit Va	3.07579
143908_at	GS1-like protein	2.09848
143911_at	F1ATP synthase	2.66061
143914_at	pickpocket1	2.13909
143915_at	m-spondin	1.99963
143935_s_at	CG18779 /// Lcp65Ag1 /// Lcp65Ag2	52.5121
143938_at	Lcp65Ac	2.36768
143939_at	Lcp65Aa	4.12172
143941_at	ABC transporter expressed in trachea	1.66257
143948_at	Seryl-tRNA synthetase	1.60629
143953_at	CAS/CSE1 segregation protein	2.05196
143958_at	Transferrin	4.60045
143969_at	melted	2.22904
143979_at	d-elongin C	1.81497
143996_at	CG3740	1.85139
144007_at	Adenylyl cyclase 78C	2.8667
144029_at	O-6-alkylguanine-DNA alkyltransferase	7.36147
144036_at	NitFlit	1.78158
144061_at	CG14795	2.15508
144068_at	Immune induced molecule 2	6.49892
144072_at	CG16989	2.01876
144105_at	CG3621	2.12287
144107_at	Topoisomerase 3	2.09845
144140_at	Mitochondrial phophate carrier protein	1.85964
144149_at	Ady43A	3.57407
144160_i_at	Ubiquinol-cytochrome C reductase	2.0629
144161_r_at	Ubiquinol-cytochrome C reductase	2.06957
144179_at	Tim8	2.25301
144189_at	huntingtin	1.98416
144214_at	ECSIT	1.52799
144229_at	mitochondrial transcription termination factor	1.59156
144257_at	Ku80	4.53173
144274_at	CG31780 /// CG18477	1.53579
144306_at	CG7532	6.85895
144347_at	CG13365	2.08799
144407_at	CG8310	4.09456
144460_at	CG6428	2.15311
144485_at	mitochondrial ribosomal protein L30	1.9924
144489_at	CG6986	1.90584
144535_at	Ribosomal protein L35	1.50338
144541_at	CG4096	2.64891
144547_at	CG4078	1.6462
144581_at	CG3774	1.63729
144595_at	CG3446	1.82325
144596_at	lethal (1) G0030	2.42715
144608_at	CG3192	1.72932
144625_at	CG14434	1.96461
144632_at	CG32732	1.63369
144644_at	CG2059	2.00441
144654_at	Translocase of outer membrane 40	1.63913
144663_at	CG18624	2.85215
144664_at	CG1444	2.28749
144699_at	CG1440	1.56789
144700_at	CG15347	17.8995
144716_at	CG10648	2.06202
144724_at	CG7267	1.99888
144769_at	CG15247	2.06379
144779_at	CG2989	4.71945
144781_at	CG15313	1.50483
144787_at	lethal (1) G0230	3.03726
144827_at	CG15211	2.5412
144841_at	CG11160	3.82371
144853_at	CG15201	3.00614
144868_at	CG11752	1.67602
144882_at	semmelweis	3.01355
144883_at	CG11699	1.61963
144887_at	CG11695	1.76603
144890_at	CG15220	3.8172
144899_at	p24-related-1	1.79641
144905_at	CG15738	1.90375
144941_at	CG2560	6.95826
144971_at	mitochondrial ribosomal protein L49	2.32584
144987_at	CG15717	1.5893
144993_at	CG2453	2.55448
145005_at	Tim9a	2.36131
145021_at	ligase4	2.05198
145025_at	CG12177	6.62371
145030_at	transcript 2 /// CG11151	2.08963
145047_at	CG32603	115.839
145050_at	CG13403	14.2645
145056_at	mitochondrial ribosomal protein L38	1.8915
145071_at	mitochondrial ribosomal protein S25	2.05552
145084_at	CG9521	3.5499
145097_at	CG5548	1.99162
145100_at	CG9065	2.67041
145105_at	Ribosomal protein L37a	1.63505
145146_at	lethal (1) G0136	1.93698
145151_at	mitochondrial ribosomal protein L3	1.77943
145177_at	CG3560	1.74375
145212_at	Rrp45	1.50925
145235_at	CG5162	4.1819
145251_at	CG5800	4.02651
145269_at	CG32495 /// Glutathione Synthetase	1.56306
145273_at	CG6867	14.8282
145304_at	persephone	2.25191
145314_r_at	---	1.8165
145341_i_at	CG14191	2.08644
145370_at	lethal (1) G0156	4.02862
145394_at	CG12534	1.68981
145428_at	CG11710	2.88699
145441_r_at	---	1.59474
145485_at	CG14613	1.62735
145516_at	CG11617	1.62005
145536_at	CG11835	2.55219
145537_at	CG2794	2.07158
145560_at	CG4726	7.59835
145592_at	Rieske iron-sulfur protein	1.95765
145625_f_at	missing oocyte	1.66869
145637_at	CG3609	2.40276
145650_at	CG3214	2.09288
145672_at	CG3119	3.34687
145684_at	CG17224	3.32885
145686_at	CG17219	1.50152
145692_at	CG12400	2.95912
145706_at	CG15412	2.04685
145731_at	CG16712	2.74509
145774_at	ryan express	2.49888
145784_at	mitochondrial ribosomal protein S2	1.90154
145793_at	hoepel2	7.66033
145798_at	CG8885	1.91549
145799_at	CG14043	1.51224
145808_at	Ribosomal protein L37A	1.71135
145811_at	CG8680	2.43881
145815_at	TpnC25D	10.6763
145818_s_at	cyclope	2.10406
145819_at	CG14022	30.9064
145821_at	CG12512	5.02489
145846_at	CG11030	1.66158
145871_at	CG13993	1.60633
145908_at	CG11015	3.32307
145910_at	CG9596	1.52798
145920_at	CG11188	1.51665
145925_at	CG11321	2.04721
145941_at	VEGF-related factor 2	2.26393
145947_at	CG4567	1.76202
145955_at	CG5261	2.47805
146002_at	CG7356	19.8132
146014_at	CG8353	4.886
146018_at	Sarcoglycan alpha	2.89615
146026_at	CG13390	2.18513
146027_at	CG13392	1.87598
146045_at	CG9298	1.69766
146078_at	G protein gamma30A	2.4007
146084_at	Acetaldehyde dehydrogenase	14.6295
146098_at	hoi-polloi	1.93612
146110_at	missing imaginal precursors	1.63452
146113_at	CG13126	1.52428
146119_at	CG4804	2.51153
146129_at	CG5731	2.28806
146142_at	Selenophosphate synthetase 2	2.76811
146151_at	CG5362	2.05782
146154_at	CG17768	1.67002
146181_at	CG7299	9.60504
146191_at	CG6724	1.67615
146216_at	lethal (2) 06225	3.3888
146231_at	Csl4	1.87351
146232_at	CG4738	1.65719
146233_at	homogentisate 1,2-dioxygenase	12.7394
146263_at	CG16969	2.35498
146264_s_at	CG31864 /// CG12264	3.80974
146268_at	CG5317	1.63224
146325_at	CG6043	1.91284
146339_at	CG9267	2.04952
146371_at	CG17996	1.66805
146379_at	Ugt36Bc	13.4366
146388_at	CG31781	2.43467
146408_at	CG5131	1.66604
146430_at	CG5783	2.5124
146470_at	CG15173	3.66568
146481_at	CG10685	1.84023
146489_at	paxillin	5.78033
146493_at	CG9987	3.45326
146503_at	Thiolester containing protein IV	1.70535
146511_at	CG10463	2.11447
146525_at	CG16772	3.61837
146535_at	TBP-associated factor 18kD	1.76173
146573_at	CG9253	3.53186
146621_at	Ribosomal protein L21	1.64204
146650_at	scarface	6.5914
146653_at	lethal (2) 09851	2.33405
146682_at	CG9410	3.13938
146687_at	CG9422	1.82799
146690_at	Fusion2	2.52286
146694_at	ubiquitin like	1.50182
146698_at	coronin	3.09888
146702_at	CG9460	2.9156
146715_at	tetraspanin 42E	2.64852
146727_at	Gadd45	1.96285
146759_at	mitochondrial ribosomal protein L52	1.50372
146770_at	CG1550	1.67653
146841_at	CG13751	1.54803
146843_at	CG30349	2.17921
146844_at	CG30349	2.58054
146866_at	Mystery 45A	1.83782
146892_at	CG12929	1.5161
146893_at	Ribosomal protein L31	1.91876
146897_at	CG30005	2.71815
146919_at	mitochondrial ribosomal protein L42	2.02668
146921_at	Eiger	2.10901
146948_at	CG12895	2.34044
146963_at	CG7637	1.94683
146967_s_at	Ribosomal protein S15Ab /// Ribosomal protein S15Aa	1.75645
146973_at	CG7712	1.84013
146974_at	Rpb5	1.55061
146983_at	skiff	1.96162
146991_at	CG9080	6.45101
146998_at	CG9077	23.9898
147006_at	CG13220	3.55533
147039_at	---	1.97729
147089_at	CG8510	6.44405
147096_at	CG12370	2.05026
147109_at	CG8778	1.98588
147132_at	aquaporin /// mitochondrial ATP synthase alpha subunit	4.92889
147133_at	CG4627	1.7756
147151_at	Immune induced molecule 10	4.49073
147189_at	mitochondrial ribosomal protein S16	2.25898
147201_at	CG17385	1.86318
147206_at	Lobe	2.96616
147211_at	CG12863	2.11577
147221_at	anon-fast-evolving-3B12 /// CG12859	1.63367
147255_at	CG8187	1.70966
147260_at	CG30080	1.54519
147262_at	CG30084	4.88999
147263_at	CG30084	2.57578
147264_at	CG30084	4.42015
147283_at	CG10731	1.57883
147320_at	CG8303	4.27542
147358_at	CG10953	18.2032
147378_at	CG14482	2.82045
147379_at	CG14483	2.12029
147430_at	Immune induced molecule 23	6.25708
147438_at	Glutathione S transferase E5	1.63279
147447_at	mitochondrial ribosomal protein S28	2.82002
147448_at	CG5323	2.34872
147459_at	CG18609	93.1242
147464_at	Cyp12b2	1.70142
147470_at	CG15083	2.90086
147493_at	CG9416	1.5276
147498_at	Calpain A	8.49102
147517_at	Odorant-binding protein 56e	8.70945
147529_at	CG11044	4.11287
147532_at	pickpocket 6	3.64071
147547_at	CG18067	31.8482
147562_at	CG11110	1.58748
147564_at	CG16799 /// GA14157	1.54097
147595_at	CG9350	1.87203
147596_at	CG15653	1.96764
147608_at	CG4302	2.59734
147630_at	CG10320	2.12637
147659_at	CG13504	1.67344
147674_at	NF-YC-like	1.73615
147680_at	CG4610	2.54404
147688_at	CG33143	1.56823
147692_at	CG30195	1.7393
147693_at	CG3746	3.93812
147694_at	Cyp6d2	9.37778
147695_at	CG30196	1.77388
147725_at	asrij	1.92528
147738_at	Arginine methyltransferase 7	2.14122
147740_at	CG9877	1.81908
147765_at	CG30410	2.20091
147768_at	CG11079	1.80258
147771_at	yellow-d	3.67438
147789_at	CG17280	1.81159
147835_at	Ribosomal protein L12	1.52235
147881_at	CG3683	2.81473
147891_at	Larval cuticle protein 9	5.87223
147918_at	mitochondrial ribosomal protein L17	1.67532
147924_at	Mth-like 9	1.70767
147931_at	Cyclophilin-like	2.11589
147934_at	CG13893	1.53988
148041_at	mitochondrial ribosomal protein L23	3.15939
148085_at	CG14964	2.50027
148094_at	Ribosomal protein L28	1.7625
148139_at	Gustatory receptor 64c	2.73485
148145_at	Gandalf	1.53052
148183_at	CG11350	80.5997
148205_at	CG13705	4.41259
148210_at	CG10673	1.79331
148260_at	CG13295	1.8164
148285_at	RNase H-like	1.6463
148318_at	Ribosomal protein L18	1.64608
148330_at	CG8563	2.14706
148336_at	CG8546	3.13029
148360_at	CG7409	3.28478
148379_at	CG8005	2.49722
148382_f_at	CG13674	2.157
148383_r_at	CG13678	1.80605
148442_at	CG5144	1.63666
148477_at	CG3335	1.57953
148496_at	CG33205	3.31422
148537_s_at	CG18349 /// CG7941	35.1484
148538_at	CG18349	21.0034
148551_at	CG7828	2.1134
148556_at	CG7638	1.60341
148557_at	mitochondrial ribosomal protein L2	1.96144
148589_at	CG6083	1.80749
148591_at	CG7339	1.62404
148634_at	lethal (3) neo18	3.98297
148641_at	Adenylate kinase-1	2.46586
148655_at	CG32104	1.52847
148657_at	CG14122	2.61322
148689_at	CG11267	4.40919
148691_at	CG11268	1.79339
148695_at	CG11279	1.58452
148722_at	CG10710	2.23122
148753_at	CG9238	2.43285
148776_at	mitochondrial ribosomal protein L39	2.20146
148871_at	CG4982	1.59264
148872_at	CG13044	3.04845
148886_at	mitochondrial ribosomal protein S34	1.98132
148888_at	CG4893	5.8045
148901_at	ubiquinol-cytochrome c reductase	2.90422
148955_at	CG7603	2.4136
148957_at	ubiquinone binding protein	2.37603
148986_at	mitochondrial ribosomal protein S26	2.18946
148988_at	geko	1.58075
149006_at	CG13379	1.95328
149034_at	mitochondrial ribosomal protein L21	1.55383
149053_at	CG9451	2.98358
149062_at	CG14100	1.5267
149113_at	CG6597	1.70801
149123_at	tribbles	2.29223
149126_at	Lipoic acid synthase	1.60415
149144_at	CG4042	1.51909
149151_at	CG11456	1.59105
149168_at	CG12975	2.23076
149173_at	CG7632	1.61547
149188_at	CG7181	1.79407
149206_at	CG14567	6.60998
149213_at	CG7145	1.69882
149248_at	CG11370	5.16499
149316_at	CG12173	1.58503
149334_at	Ribosomal protein L35A	2.35508
149340_at	rev7	11.4622
149386_at	CG15597	50.3005
149440_at	roughened eye	1.69225
149473_at	CG7910	29.8905
149507_at	mitochondrial ribosomal protein S18A	1.83876
149512_at	CG8021	1.58349
149538_at	Adenosine deaminase	2.89951
149546_at	Tryptophanyl-tRNA synthetase	2.1078
149569_at	CG9399	2.35119
149574_at	nmdyn-D7	1.58209
149579_at	CG16908	1.58405
149581_at	CG8412	2.36207
149592_at	CG8534	62.9939
149594_at	CG9459	4.04366
149595_at	CG9458	4.88952
149606_at	CG11722	1.73771
149631_at	CG6345	2.28063
149653_at	methionine-R-sulfoxide reductase	2.63437
149657_at	CG14696	2.33596
149673_at	CG6666	2.72628
149681_at	CG17734	1.88485
149722_at	CG18547	8.80897
149723_at	CG12224	1.97279
149754_at	Glutathione S transferase D10	1.96964
149755_at	Glutathione S transferase D9	1.65411
149756_at	Glutathione S transferase D2	8.48108
149759_at	Glutathione S transferase D5	34.0948
149760_at	Glutathione S transferase D6	69.0742
149769_at	CG17227	2.12397
149796_at	CG14394	3.17445
149812_at	CG7488	2.00302
149828_at	CG8630	9.23068
149841_at	yellow-e2	3.33424
149844_f_at	Actin 87E	2.28827
149849_at	CG9759	4.39725
149856_at	Adenosine deaminase-related growth factor C	3.19973
149857_at	---	3.27878
149898_at	mitochondrial ribosomal protein L11	1.85521
149906_i_at	CG8066	3.0335
149907_r_at	CG8066	2.73033
149949_at	mitochondrial ribosomal protein L9	1.88659
149957_at	CG6125	2.55686
149990_at	black pearl	2.88542
150001_at	Sin3A-associated polypeptide p18	1.5706
150008_at	CG10311	1.93361
150013_at	mitochondrial ribosomal protein S33	1.90653
150020_at	CG14898	2.06601
150045_at	CG3983	2.34241
150046_at	mitochondrial ribosomal protein S11	2.42735
150074_at	CG14332	2.34225
150090_at	attacin	4.56428
150120_at	CG7988	1.69041
150121_at	CG7998	2.03119
150149_at	CG14304	8.51044
150151_at	CG7695	1.73526
150162_at	CG7718	1.54328
150176_at	CG14285	1.78732
150179_at	tom thumb	2.00441
150180_at	Cyp12a5	1.73652
150225_at	Arc42	1.92811
150237_at	CG17190	1.88558
150281_at	Ribosomal protein S30	1.53627
150292_at	CG7079	2.33012
150305_at	CG3337	1.68579
150318_at	CG6353	5.63816
150326_at	RpI12	1.80807
150331_at	CG6637	1.83309
150340_at	mitochondrial ribosomal protein L35	1.6762
150343_at	CG5778	43.1444
150356_at	CG5380	1.51024
150371_at	CG5376	3.19963
150391_at	wolfram syndrome 1	3.35464
150405_at	Transport and Golgi organization 12	2.37268
150416_at	p53-like regulator of apoptosis and cell cycle	1.95854
150465_at	CG10232	1.78454
150479_at	CG6000	2.09969
150487_at	mitochondrial ribosomal protein S24	1.60693
150520_at	Rpb10	2.91427
150531_at	CG13640	6.12558
150553_at	CG11847	2.02031
150565_at	CG11852	7.12116
150567_at	Ribosomal protein S27	1.58664
150570_at	CG11858	1.52767
150571_at	CG11859	1.69717
150591_at	CG5116	1.66443
150603_at	CG5028	5.66932
150604_at	Ribosomal protein L27	1.8705
150605_at	CG4774	2.32254
150641_at	CG14543	1.52493
150643_at	---	1.70091
150713_at	CG6066	1.95775
150717_at	CG5909	7.69283
150739_at	CG5612	1.79629
150747_at	CG12879	1.52002
150761_at	CG4884	1.52135
150762_at	beta tubulin	1.86013
150815_at	Ef1gamma	1.54872
150853_at	Ribosomal protein S8	1.59189
150856_at	CG15515	40.6047
150866_at	CG7911	1.78699
150880_at	CG9743	1.51445
150903_at	CG9717	1.53848
150910_at	dj-1beta	2.27577
150949_at	Ribosomal protein L6	1.58165
150954_at	CG11563	1.91864
150964_at	kurtz	1.96464
150971_at	CG1674	1.52738
150977_at	CG2165	1.77603
150988_at	Projectin	2.57222
150994_at	CG11077	2.87172
151016_at	CG9603	2.14932
151019_at	CG8369	2.80721
151069_at	CG5791	117.959
151094_at	CG3348	5.17607
151148_at	CG12848	1.69784
151169_at	CG1887	2.11618
151206_i_at	CG15126	2.77662
151210_at	CG16836	30.0953
151217_at	---	5.09921
151237_at	CG13230	7.51735
151240_r_at	---	1.68469
151257_at	CG14104	1.55522
151263_at	CG7630	2.23235
151287_at	neuropeptide-like precursor 2	7.63015
151306_at	CG8012	1.60764
151349_at	stunted	3.80253
151389_at	CG32736	1.69435
151390_at	CG32736	1.87192
151393_s_at	CG18624	3.16583
151399_at	CG15352	1.51346
151410_at	putative noncoding RNA 006:X	2.81788
151452_at	CG17325	5.22556
151477_at	CG11142	1.8446
151479_at	CG6448	3.67312
151490_s_at	CG30008	14.8805
151519_at	---	1.71448
151522_at	Malic DH	1.81267
151529_at	dynein	2.49149
151584_r_at	CG14438	1.6057
151585_at	Smc5	1.60579
151594_at	---	1.56129
151599_at	RhoGEF3	1.54478
151605_at	CG9297	6.32923
151645_at	longitudinals absent	1.86738
151658_at	amphiphysin	2.93389
151663_at	CG32649	1.97838
151683_at	CG14648	1.72966
151705_r_at	Rab-protein 10	1.52055
151711_at	bc10	1.97822
151712_at	CG17052	1.91203
151715_at	---	1.52793
151723_at	CG7737	1.81678
151736_at	CAP	2.39136
151740_at	CG7033	1.78569
151751_at	Dystrobrevin-like	1.78016
151753_r_at	CG33123	2.17856
151754_at	tendrils	1.89813
151760_at	CG8468	2.05512
151761_at	MTF-1	1.53432
151769_at	CG3731	3.08929
151770_at	CG7262	1.58021
151779_at	CG17292	1.99017
151789_at	citric acid synthetase	3.27919
151797_at	fructose-1,6-bisphosphatase	3.27815
151799_at	moleskin	1.56127
151802_at	alcohol dehydrogenase	17.5473
151805_at	Drosophila Rhythmically expressed gene 3	4.62889
151812_at	Oligomycin sensitivity-conferring protein	3.75253
151819_at	CG3301	3.43752
151837_at	calcium channel alpha-1 subunit	1.70907
151840_at	CG6404	1.78824
151858_at	CG7506	1.65989
151864_at	hoepel	3.07646
151873_at	CG9865	1.68159
151875_at	mitochodnrial SOD	1.94964
151877_at	CG5707	4.02455
151887_at	v(2)k05816	18.6926
151895_at	Rh50	1.73597
151899_at	CG11796	8.07285
151908_at	CG8128	1.87679
151914_at	CG4390 /// GA18152	1.67213
151915_at	CG10249	2.04257
151921_at	neuroglian	2.19545
151949_at	Phosphotyrosyl phosphatase activator	1.8053
151954_at	mitochondrial transcription factor B2	1.5891
151958_at	serpin 1	4.65147
151970_at	Vps28	1.61829
151975_at	CG10366	1.67886
151979_at	Motor protein	3.2646
151982_at	CG8481	3.73253
151998_at	CG10194	1.54976
152009_at	mitochondrial ribosomal protein S30	1.91376
152013_at	CG5867	2.29443
152036_at	NP15.6	1.8838
152050_at	CG10512	3.0943
152051_at	Eukaryotic initiation factor 2alpha	1.62826
152053_at	CG13124	2.0331
152060_at	angel	1.60394
152076_at	CG1662	3.05558
152081_at	CG5567	3.10131
152097_at	CG13920	8.16138
152127_at	Projectin	3.28093
152132_at	CG14956	2.35073
152141_at	mitochondrial ribosomal protein S22	1.99918
152148_at	CG33307	1.71344
152151_at	CG3902	4.5256
152152_at	O-fucosyltransferase 2	1.77223
152181_at	CG9631	1.51479
152185_at	CG11876	1.65369
152187_at	CG3321	3.7442
152209_at	CG5703	2.55369
152211_at	CG6950	2.52108
152213_at	CG9279	2.18908
152216_at	CG1208	6.68272
152232_at	CG8728	2.50663
152244_at	CG3570	1.78369
152255_at	CG6330	7.8555
152271_at	Viability	1.50825
152274_at	CG10650	6.65889
152276_at	Electron transfer flavoprotein	1.8605
152287_at	multiprotein bridging factor 1	2.63105
152292_at	CG12736	2.63894
152300_at	viral IAP-associated factor	1.52214
152312_at	mitochondrial GPD	13.2487
152323_at	CG8417	2.88619
152326_at	CG14683	3.44826
152334_at	Triose phosphate isomerase	5.01807
152355_at	Transcription factor IIEalpha	1.80742
152356_at	CG32412	4.48259
152358_at	cryptocephal	1.75327
152360_at	flipper	2.264
152363_at	CG8503	7.14207
152370_at	CG3624	1.86455
152374_at	CG7800	2.45362
152385_at	Glutaminyl-tRNA synthetase	1.70985
152386_at	CG9505	3.81797
152393_at	CG9512	3.70884
152395_at	CG12162	1.76771
152396_at	CG8475 /// CG34134	3.30057
152398_at	CG10631	1.77662
152402_at	Alpha NAC	1.88924
152405_at	CG6014	3.46793
152411_at	CG10286	2.35758
152424_at	6-phosphofructokinase	5.26247
152426_at	CG5946	1.94096
152431_at	CG17841	2.84034
152440_at	transcription unit No. 4	1.8844
152469_at	Nucleoporin	1.65268
152478_at	CG2765	3.57318
152494_at	Cyp6w1	5.53451
152504_at	Phosphoglyceromutase	2.34263
152510_at	CG9322	1.91036
152515_at	glucose phosphate isomerase	2.31426
152526_at	CG8479	2.2438
152534_at	CG9331	2.57164
152538_at	succinate dehydrogenase flavoprotein subunit	2.04215
152543_at	CG2025	1.68397
152553_at	SP1173	3.19308
152555_at	paramyosin	2.80986
152565_at	Zeelin1	1.89693
152577_at	Kisir	1.55759
152584_at	CG7834	1.57341
152598_at	glutathione-S-transferase	9.17328
152608_at	CG7054	9.21548
152615_at	CG1814	1.70143
152619_at	CG30296	4.05488
152621_at	CG10133	1.89289
152634_at	myosin XVII (PDZ)	2.00328
152636_at	CG18809 /// Cytochrome c oxidase subunitVIb /// CG14235	2.39609
152650_at	CG16820	2.23561
152657_at	CG17999	6.60652
152666_at	CG3191	3.81124
152670_at	CG9630	2.35768
152675_at	CG1681	2.1545
152679_at	CG10550	6.5717
152683_at	CG17664	10.3262
152688_at	CG11915	3.05238
152691_at	CG1785	2.00581
152692_at	phosphofructokinase	1.64228
152700_at	CG30159	3.26606
152717_at	CG3835	3.86289
152724_at	CG7082	1.86633
152729_at	CG7722	24.7475
152732_at	CG5955	18.7045
152734_at	Cyp28a5	25.0778
152741_at	Mlh1	1.52293
152744_at	ATP synthase /// CG4692	3.78539
152745_at	CG4951	1.75002
152758_at	CG8199	2.27109
152793_at	CG12170	2.04773
152801_at	Glutamate oxaloacetate transaminase 2	1.62751
152806_at	PROJECTIN-like	18.7802
152835_at	CG4447	2.08533
152837_at	CG4685	1.76207
152841_at	CG5023	3.34843
152848_at	CG1698	3.37425
152851_at	CG31743	1.6232
152859_at	CG7365	1.91915
152880_at	no extended memory	4.22313
152889_at	delilah	1.66401
152896_at	quo vadis	2.03198
152908_at	CG14655	3.42978
152919_at	CG3436 /// CG11455	1.77918
152942_at	CG8257	1.82859
152949_at	Cyp6d4	1.7406
152962_at	jafrac2	1.56243
152969_at	glutamate receptor	4.30035
152973_at	CG4239	7.09799
152979_at	CG31531	2.41017
152996_at	---	2.50858
153001_at	CG2010	6.58283
153002_at	tissue inhibitor of metalloproteases	2.01289
153003_at	CG6836	4.8118
153007_at	adenylyl cyclase	2.45198
153008_at	Isocitrate dehydrogenase	4.31958
153010_at	Chmp1	1.58976
153011_at	CG31535	1.73147
153017_at	SAM methionine methyltransferase	2.26922
153022_at	CG10483	3.61815
153024_at	organellar-type Ca-ATPase	3.89472
153030_at	CG9674	1.69069
153054_at	CG31781	3.19112
153055_at	PAR-Domain Protein 1	1.7344
153066_at	CG4630	3.63874
153079_at	CG6550	1.8317
153081_at	phosphorylase kinase gamma	2.48345
153092_at	Chd64	1.68001
153106_at	CG15629	3.6267
153108_at	CG6479	1.51513
153115_at	CG5214	2.18335
153127_at	mitochondrial ribosomal protein L15	2.03977
153129_at	RNA polymerase I	1.98972
153134_at	NADH:ubiquinone reductase 23kD subunit precursor	2.07347
153139_at	CG7950	1.55987
153140_at	Rrp4	2.31323
153144_at	AdoHcyase	1.57279
153148_at	CG5114	1.88995
153152_at	CG11920	1.95274
153154_at	CG6689	2.90499
153159_at	CG5903	4.0565
153160_at	CG8545	2.47063
153162_at	Rpb8	1.56085
153163_at	Roe1	1.58676
153168_at	Pdsw	2.63746
153185_at	CG5757	2.98762
153186_at	Ugt86Da	7.15869
153194_at	CG9273	1.77176
153200_at	---	1.90115
153203_at	CG6178	2.33388
153207_at	mitochondrial ribosomal protein S31	2.56347
153209_at	CG7598	1.65496
153214_at	CG6073	1.60162
153215_at	Ribosomal protein L23A	1.5215
153224_at	tetraspanin 42E	11.9255
153228_at	meteor	2.01094
153240_at	CG5919	3.31808
153247_at	lethal (2) k14505	2.10353
153260_at	Multiple inositol polyphosphate phosphatase 1	3.68492
153264_at	Rev1	1.64928
153265_at	CG15611	2.20731
153268_at	Ercc1	2.8855
153270_at	CG31063	2.06054
153283_at	Fo-ATP synthase subunit b	3.03792
153284_at	CG3817	1.6101
153291_at	CG10535	3.46468
153296_at	myo-inositol-1-phosphate-synthase	3.08696
153297_at	CG2100	2.45615
153302_at	CG7842	1.92098
153308_at	Enhancer of Bicaudal	1.57239
153309_at	CG6020	2.81286
153311_at	Heat shock protein cognate 5	1.95588
153318_at	bubblegum	2.46992
153320_at	Smg6	2.4251
153323_at	CG17896	1.7532
153326_at	CG9140	2.85284
153329_at	---	2.03539
153339_at	CG7920	5.15129
153344_at	CG10664	2.48457
153345_at	CG7864	1.78651
153347_at	5' gene	4.5997
153348_at	CG4769	3.30579
153352_at	Ribosomal protein S23	1.60079
153354_at	Peroxisomal farnesylated protein	1.70821
153358_at	transcription unit III	1.99792
153359_at	thioredoxin peroxidase	11.8999
153389_at	scaf6	2.84369
153396_at	dihydropyrimidine amidohydrolase	3.7899
153414_at	CG7759	1.57955
153416_at	CG32355	3.39939
153431_at	bronzy	1.83054
153432_at	insulin-stimulated eIF-4E binding protein	1.88287
153434_at	Henna	3.68115
153435_at	mitochondrial ATP synthase alpha subunit	2.75179
153437_at	yippee interacting protein 2	2.3384
153443_at	CG6022	3.58186
153446_at	CG10068	1.53157
153447_at	CG11007	1.57824
153454_at	CG14786	1.54572
153460_at	CG5645	1.67901
153481_at	CG9281	1.5571
153491_at	CG11337	1.94976
153504_at	CG33138	4.39318
153531_at	Actin 57B	1.76421
153535_at	CG8486	1.86731
153536_at	CG2713	2.05052
153544_at	mitochondrial ribosomal protein L24	1.68351
153553_at	CG18273	1.69661
153571_at	XRCC1	2.29467
153576_at	CG6084	1.73942
153579_at	ribonucleoside-diphosphate reductase large subunit	4.78852
153580_at	Myb-interacting protein 40	1.53902
153593_at	vasa intronic gene	1.78146
153601_at	Fibrillarin	1.93179
153613_at	CG10375	1.5597
153629_at	meiotic recombination 11	5.52392
153631_at	CG8675	1.74526
153636_at	Drosophila damage-specific DNA-binding protein 1	2.94118
153640_at	CG12935	1.72582
153643_at	CG7175	1.5243
153645_at	Enhancer of variegation 3-2	1.55818
153656_at	CG30499	2.17166
153664_at	CG12746	1.50744
153677_at	mitochondrial ribosomal protein L44	2.14883
153688_at	CG16718	3.33791
153690_at	CG4984	5.31257
153695_at	CG6769	2.64171
153696_at	CG32418	1.52006
153697_at	Lnk	1.52274
153698_at	Tif-IA	1.93699
153727_at	mitochondrial alanyl-tRNA synthetase	1.61832
153732_at	CG1368	9.04595
153746_at	maternal effect early arrest E	1.92813
153752_at	Diphthamide methyltransferase	2.6748
153756_at	CG31156	1.97195
153759_at	reptin	2.21557
153771_at	Microtubule-associated protein 205	1.68425
153777_at	pyd3	3.99606
153782_at	UTP-G-1-P uridyiyltransferase	2.18447
153790_at	Pyruvate dehydrogenase	1.81208
153800_at	polypeptide B	1.93891
153812_at	bystin	1.64543
153819_at	Nopp140	2.44344
153820_at	CG6921	2.95897
153822_at	polyA-nuclease related	1.67539
153827_at	CG5970	1.57692
153839_at	nebula	2.87498
153844_at	Rs1	1.78334
153845_at	CG6321	2.77823
153862_at	lethal (3) 07882	1.65918
153879_at	Segregation distorter	2.80632
153888_at	O-glycosyltransferase	1.50325
153894_at	CG11897	2.49252
153899_at	Ribosomal protein L11	1.57915
153900_at	CG9526	1.569
153909_at	CG2972	1.57759
153920_at	fickle	1.67353
153923_at	Anon-becker2 /// CG6171	3.26026
153946_at	CG2185	2.03009
153949_at	CG2608	1.65834
153954_at	Tetraspanin 96F	7.9148
153963_at	CG33229	1.89611
153972_at	CG32164	2.33243
153976_at	Pak1 kinase	2.25995
153987_at	UDP-glycosyltransferase 35a	12.1509
153989_at	CG11092	1.72389
153994_at	Ribosomal protein S24	1.56767
153998_at	CG7182	1.85992
154013_at	CG1753	3.83058
154024_at	Nucleosome assembly protein 1	1.54598
154037_at	CG14722	2.06348
154039_at	lethal (1) G0004	1.85425
154040_at	KH1	1.74158
154056_at	Ribosomal protein L4	1.83087
154057_at	tulipano	1.99854
154068_at	CG9300	1.89064
154076_at	CG6751	1.88639
154077_at	CG31729	1.84698
154081_at	modulo	1.73813
154085_at	Ecdysone-induced protein 40kD	1.71542
154086_at	lethal (2) c00093	2.32714
154091_at	CG11050	2.46984
154131_at	Gcn2	2.60068
154144_at	CG3004	2.03411
154150_at	Glutamate oxaloacetate transaminase 1	3.40242
154156_at	CG5033	1.83865
154164_at	Lysyl-tRNA synthetase	2.29696
154178_at	CG18410	5.63574
154190_at	Ribosomal protein S28b	1.52528
154194_at	CG8939	3.45469
154195_at	Succinate dehydrogenase Iron Protein	1.98102
154203_at	40S ribosomal protein S12	1.57052
154210_at	CG10565	2.73807
154218_at	Glutamate dehydrogenase	1.78403
154244_at	G3-P dehydrogenase	1.93563
154260_at	undefined 1	2.97495
154262_at	glycogen phosphorylase b	3.80738
154269_at	m-Aconitase	2.4151
154284_at	integrin-linked kinase	1.94902
154303_at	succinyl-CoA synthetase alpha-subunit	1.85609
154306_at	CG7414	1.91654
154307_at	CG8010	1.56632
154308_at	CG12267	2.36896
154313_at	CG7846	1.65462
154318_at	Cyp6a13	4.05757
154324_at	CG9967	1.50863
154338_at	CG10689	1.80032
154344_at	phosphatidylserine receptor	1.59447
154361_at	CG18769	2.51493
154370_at	CG14033	9.25789
154387_at	Isoleucyl-tRNA synthetase	2.02721
154397_at	CG8531	1.68908
154406_at	CG8229	1.60134
154422_at	CG32344	2.03118
154424_at	CG8062	2.01043
154430_at	CG7275	1.63214
154432_at	CG1578	2.48024
154433_at	CG7338	1.79486
154451_at	CG2691	2.29905
154453_at	lethal (4) ry16	2.84811
154456_at	CG1542	1.76107
154473_at	CG12880	3.80751
154477_at	NADH-ubiquinone oxidoreductase subunit	2.34502
154495_at	CG6459	2.1703
154501_at	CG10428	1.60992
154526_at	CG12050	1.96547
154529_at	CG10576	1.52127
154535_at	CG8798	1.73181
154543_at	CG11943	1.92941
154551_at	CG2264	1.9893
154554_at	belphegor	1.55946
154563_at	Protein kinase-like 53C	4.95887
154566_at	Ciao1	1.95856
154574_at	CG9172	3.1974
154580_at	mitochondrial ribosomal protein L1	3.09904
154589_at	CG31918	6.54683
154595_at	CG7526	24.5534
154602_at	FGF receptor	1.57561
154613_at	CG31937	2.22306
154616_at	CG31633	1.78629
154620_at	CG6181	2.25019
154621_at	CG17273	9.84772
154624_at	nop5	1.61259
154636_at	CG8004	1.5927
154641_at	CG3704	2.49477
154643_at	Milton	2.31053
154655_at	mitochondrial ribosomal protein L4	1.53835
154662_at	CG5037	3.6732
154702_at	CG4973 /// GA18564	1.80755
154709_at	CG1703	2.04925
154719_at	CG1234	1.86415
154728_at	mitochondrial ribosomal protein S7	1.66864
154730_at	CG9485	8.56008
154737_at	Nidogen-like	3.10474
154745_at	CG10702	1.73109
154750_at	CG11837	2.13611
154751_at	Serine palmitoyltransferase subunit II	1.58292
154759_at	CG8326	1.75163
154763_at	Phosphogluconate mutase	4.00072
154766_at	Sniffer	1.67765
154795_at	CG14231	1.67332
154807_at	Ypsilon Schachtel	3.31042
154814_at	aldolase	3.57151
154816_at	Alpha-actinin	5.79522
154825_at	CG2921	1.63867
154827_at	Ubiquitin-specific protease 64E	1.61266
154829_at	CG7728	1.74168
154852_at	CG10639	5.32677
154853_at	CG5018	1.6463
154857_at	CG9243	1.77634
154859_at	CG17904	1.88944
154878_at	CG3511	1.92424
154894_at	dalmatian	1.89205
154896_at	CG4749	1.60855
154901_at	Mitochondrial Transcription Factor B1	3.93808
154907_at	CG11309	1.97016
154909_at	Methionine adenosyl transferase	2.13191
154910_at	Replication-factor-C 40kD subunit	3.43404
154913_at	CG11820	1.50378
154923_at	Rae1	2.35613
154926_at	mutagen-sensitive 205	2.82428
154928_at	pourquoi-pas?	1.7545
154935_at	mitochondrial ribosomal protein S29	2.15433
154940_at	CG6876	3.55037
154953_at	CG7516	1.99944
154959_at	CG5728	1.63125
154965_at	otefin	5.7262
154966_at	Ranbp11	1.54119
154980_at	CG11596	2.18142
154987_at	CG11883	2.30673
154994_at	JHE-related	1.51037
154996_at	Glutamyl-tRNA synthetase	2.11809
155001_at	CG8321	3.33876
155011_at	CG32564	4.94976
155017_at	CG6841	3.65868
155021_at	CG5740 /// CG33334	1.72035
155026_at	CG5599	4.12367
155037_at	cAMP-dependent protein kinase R1	2.32707
155043_at	haywire	1.84409
155067_at	nbs	2.25751
155092_at	CG5190	2.35216
155108_at	CG1575	2.19577
155112_at	CG7217	1.88349
155131_at	bocksbeutel	1.67477
155139_at	CG18135	1.70126
155145_at	lethal (1) G0255	1.82721
155147_at	hypothetical 23.1kd-like protein	1.89821
155148_at	CG10527	2.44296
155149_at	pitchoune	1.64984
155153_at	CG4495	1.50261
155162_at	lethal (2) 03709	1.96485
Downregulated genes
Probe set ID	Gene Description	Fold change
141202_at	KH domain encompassing protein 1	1.85096
141203_at	anon-fast-evolving-1A9 /// CG2947	1.63263
141204_at	CG6453	1.50785
141214_at	Gdi-related	2.35356
141217_at	Dak1	2.10614
141218_at	linha	1.79495
141231_at	Rpn7	2.32366
141234_at	CG11367 /// CG32454	3.17016
141237_at	CG9705	2.34315
141238_at	myosin 29D	2.23167
141239_at	shaven baby	2.03039
141240_at	CG1103	3.31239
141257_at	glutamine synthetase I	7.71555
141260_at	CG4572 /// GA18267	1.78232
141262_at	mob as tumor suppressor	1.94672
141268_at	CG32486	1.76893
141269_at	CG8399	2.43881
141271_at	CG1021	1.6686
141290_at	CG10444	8.29172
141296_at	CG14536	1.58368
141301_at	Tolkin	23.8602
141309_at	CG7611	1.61109
141313_at	Protein O-mannosyltransferase 2	2.44224
141325_at	CG2147	1.78683
141332_at	Nhe1	1.91657
141333_at	CG6995	1.5478
141334_at	CG7924	269.37
141337_at	CG7906	159.2
141339_at	Importin-a2	2.55548
141340_at	CG10062	1.82298
141342_at	CG6145	2.40094
141352_at	CG6234	6.07144
141355_at	CG8031	7.21774
141361_at	CG11880	3.20451
141366_at	CG10764	2.44941
141373_at	chitinase-3	5.75755
141375_at	CG5656	35.4032
141377_at	masquerade	1.78597
141381_at	CG30069	2.15913
141383_at	four wheel drive	1.87746
141388_at	decapo	1.99295
141404_at	Serine protease inhibitor 1	29.2442
141410_at	CG9307	11.5021
141414_at	CG9886	1.64179
141417_at	Transport and Golgi organization 9	2.50116
141422_at	C-terminal Src kinase	2.69611
141423_at	Nedd2-like caspase	2.2169
141430_at	broad complex	6.03376
141434_at	CG13887	1.83805
141437_at	CG5618	3.06474
141443_at	Oscillin	23.8013
141444_at	CG2471	2.51667
141445_at	flotillin 2	3.09241
141447_at	CG4914	9.92779
141456_at	CG3770	2.60136
141457_at	Megator	1.98746
141459_at	p115	1.89836
141460_at	CG8034	2.54785
141463_at	vibrator	1.80554
141465_at	CG10026	15.2923
141467_at	plexus	2.07961
141470_at	CG8963	2.21936
141478_at	Cyclophilin 1	1.50203
141485_at	CG3548	2.06029
141486_at	cysteine string protein	1.60941
141491_at	lethal (1) G0222	2.09509
141493_at	folded gastrulation	6.08123
141495_at	alkali light chain of non-muscle myosin-II	1.84448
141501_at	CG30382 /// 20s proteasome	2.0844
141522_at	regular	3.83999
141528_at	ductin	1.62449
141536_at	Sphingosine-1-phosphate lyase	8.86195
141544_at	VEGF receptor	2.58153
141562_at	CG6665	1.69622
141568_at	regucalcin	7.55192
141570_at	CG5706	1.60898
141573_at	CG17646	4.14093
141580_at	beta-adaptin	1.61761
141584_at	Calmodulin-binding protein related to a Rab3 GDP/GTP exchange protein	2.13328
141589_at	Sulfated	1.79554
141607_at	CG14801	3.60977
141609_at	CG5608	1.80559
141614_at	CG8929	1.52683
141621_at	CG15609	1.61356
141624_at	ion transport peptide	2.31556
141626_at	Mec2	2.6342
141628_at	AP-50	1.85004
141633_at	CG13384	2.37819
141637_at	CG5721	2.10496
141641_at	filamin	2.54476
141648_at	methuselah	5.77915
141655_at	quick-to-court	1.79539
141662_at	yuri gagarin	2.41951
141669_at	CG14642	2.65857
141670_at	neurotic	1.59337
141671_s_at	CG17597 /// sterol carrier protein X-related thiolase	1.74241
141678_at	rhomboid-4	4.00704
141685_at	Melanization Protease 2	5.06203
141694_at	CG6016	1.85359
141697_at	gelsolin	5.77339
141707_at	capping protein	1.56544
141709_i_at	alpha-Tubulin	2.0536
141712_at	Ceramidase	1.78712
141715_at	CG7791	1.82977
141751_at	enhanced adult sensory threshold	1.72781
141764_at	CG6322	1.53618
141771_at	CG30456	1.88256
141778_at	CG5902	2.35179
141793_at	NtR	3.02419
141799_at	CG8051	9.98505
141811_at	Puromycin sensitive aminopeptidase	4.85515
142039_s_at	Groucho	1.82792
142125_at	zeste-white 4	1.85324
142130_at	Optix-binding protein	2.57035
142134_at	CG11576	2.6124
142150_at	Shaker	5.22917
142156_at	CG2056	35.1586
142170_at	Tis11 homolog	1.72257
142173_s_at	---	3.65869
142180_at	CG6359	1.76871
142186_at	Proteasome p44.5 subunit	2.46905
142200_at	---	2.34755
142207_at	CG18528	1.85295
142211_at	CG15094	2.67099
142220_at	CG8193	3.44596
142251_at	foraging	3.80153
142263_at	CG32836	1.58436
142300_at	Gliolectin	2.31969
142301_s_at	Mob1	1.51529
142329_at	CG32333	3.22143
142342_at	cycle	3.5442
142346_at	alpha subunit	8.91812
142349_at	yellow f	27.241
142360_at	CG6704	31.5559
142363_at	Enhancer of faf	2.55457
142378_at	CG7720	2.57335
142393_at	CG7029	2.03819
142399_at	CG9027	5.3644
142401_at	putative Ih-channel	13.4858
142420_at	CG12056	2.6597
142441_at	brokenhearted	1.94585
142455_at	CG11779 /// CG5835	2.79505
142460_at	CG11357	2.61017
142468_at	Suppressor of Cytokine Signaling at 16E	1.75511
142469_at	chiffon	1.86998
142478_at	CG13252	3.3925
142512_at	CG4603	1.66604
142520_at	Na,K ATPase alpha subunit	4.82973
142530_at	CG5319	2.46036
142534_at	Heparan sulfate 6-O-sulfotransferase	1.66317
142540_at	D-stathmin	5.69526
142550_at	tumor-supressor	2.51203
142553_at	CG5640	2.21394
142563_at	platelet-activating factor acetylhydrolase alpha subunit homolog"	2.13986
142568_at	CG31522	6.4585
142569_at	sluggish-A	2.98408
142571_at	lethal (2) s5379	1.52582
142573_at	echinoid	2.08542
142574_at	CG8600	1.66985
142590_at	CG9066	1.65894
142591_at	M6	2.06606
142592_at	Stauffen	1.54909
142596_at	CG5739	2.1486
142601_at	CG5792	2.85837
142605_at	CG33095	1.76162
142611_at	CG17271	1.5624
142615_at	longitudinals absent	1.95009
142639_at	CG16953	2.36907
142667_at	CG6015	1.6742
142671_at	CG13822	2.06427
142672_at	CG10157	2.64013
142674_at	Snx6	1.976
142678_at	G protein alpha o subunit 65A	2.34645
142681_at	Picot	12.3122
142684_at	CG7550	2.43639
142690_at	CG9977	1.53881
142701_at	CG17982	1.71768
142705_at	Proteasome subunit 20S	1.82471
142714_at	CG5850	1.7964
142716_at	CG9436	4.60859
142717_at	transformer	1.59789
142724_at	CG11137	1.67601
142735_at	CG7047	3.15715
142737_at	CG5059	3.50166
142742_at	CG30101	1.59325
142754_at	CG2218	1.58362
142763_at	myotubularin	1.99332
142796_at	CG8306	4.37832
142820_at	Groucho	1.62072
142822_at	selenocysteine methyltransferase	2.73596
142829_at	CG6961	3.60723
142833_at	Borealin	1.69705
142834_at	cytosolic aconitase	2.52331
142842_at	CG1532	4.48069
142853_at	20s proteasome	2.57312
142857_at	CG4502	3.61446
142859_at	CG13650	1.99961
142863_at	CG5384	1.71283
142868_at	CG6431	2.21251
142871_s_at	CG9911	1.74549
142878_at	CG6461	2.53867
142881_at	pelle	3.20047
142899_at	CG5694	2.02991
142901_at	CG17184	2.17959
142906_at	CG6718	2.00987
142918_at	CG32810	1.76325
142919_s_at	protein kinase c related	2.60716
142925_at	xl6	1.92274
142926_at	selD-like	1.84388
142927_at	CG8547	1.96904
142960_at	CG17834	4.75519
142962_at	CG6749	4.02351
142982_at	26S proteasome subunit 4 ATPase	2.94711
142986_at	CG9311	2.42142
142992_at	anon-fast-evolving-3A8	4.74139
143002_at	CG32628	3.61638
143007_at	Suppressor of profilin 2	1.68825
143011_at	CG4822	3.75895
143012_at	AAA ATPase	2.41527
143035_at	CG4538	1.73201
143040_at	CG4797	6.58369
143053_at	Abdominal-B	2.42615
143059_at	42A actin.	1.98766
143064_at	aeroplane	2.115
143094_at	protein kinase A	1.54594
143097_f_at	Cecropin	1.81899
143104_at	spindle-G	3.25348
143117_at	daughter-less	1.61709
143129_at	phenoloxidase	2.48609
143130_at	Protein-kinase-like-72A	2.16805
143132_at	dachsous	1.71692
143133_at	disshevelled	1.57082
143135_at	deltex	3.49782
143139_at	Ethanolamine kinase	2.90999
143152_at	Esterase P	137.511
143158_at	Protein-1	19.968
143161_at	flightless	1.64999
143178_at	glucose oxidase	6.289
143181_at	Glutamate-ammonia ligase	10.8055
143195_at	Gene 1	6.65351
143199_at	dorsotonals	2.35869
143218_at	transcription unit B	6.01498
143221_at	gliotactin	2.78321
143268_at	minidiscs	3.98939
143270_at	Mov34	2.53963
143295_at	Gart intron gene	5.25797
143313_at	20s proteasome	1.9948
143314_at	20s proteasome	2.0831
143315_at	ovarette	2.10841
143342_at	sevenless	4.79577
143343_i_at	Glycogen Synthase Kinase 3	3.11797
143346_at	group IV	17.4383
143347_at	salivary gland secretion protein 4	5.64534
143348_at	Salivary gland secretion 5	5.01071
143349_at	group III	21.0902
143350_at	group II	12.3902
143355_at	fascin	5.31031
143366_at	Src oncogene at 64B	1.99287
143373_at	---	2.00905
143377_at	thick veins	2.47959
143378_at	tolloid	2.71837
143380_at	topoisomerase II	1.7404
143394_at	tudor	1.798
143400_at	bithorax	1.84705
143407_at	defective dorsal discs	1.62137
143410_at	white	2.90711
143411_at	head involution defect	1.60918
143413_at	windbeutel	15.4057
143422_at	20s proteasome	2.28885
143440_at	no-on-transient A	1.58532
143448_at	Protein tyrosine phosphatase 99A	1.58107
143486_at	Peroxidase	2.4046
143498_at	glutamate receptor	2.34609
143525_at	nuclear hormone receptor	4.10546
143538_at	topoisomerase I	2.10746
143547_at	potpourri	1.62812
143552_at	Sox box protein 14	8.13141
143559_at	tyrosine hydroxylase	9.8507
143561_at	longitudinals absent	1.52895
143563_at	myosin II	3.19257
143565_at	Pftaire	3.0388
143568_at	RNA-binding protein 12	2.11205
143576_at	ladybird	1.52213
143606_at	Cytochrome P450 17C	2.89118
143631_at	Sec61beta	1.84878
143632_at	Signal recognition particle protein 54k	1.67083
143639_at	Myosin VI	2.38602
143656_at	Repressor splicing factor 1	1.54528
143664_at	fringe	1.89061
143665_at	frazzled	1.95111
143674_at	malvolio	1.53253
143681_at	septin	3.83632
143706_at	neurocalcin	1.96191
143715_at	ADP ribosylation factor II	1.54868
143739_at	protein disulfide isomerase	2.42598
143742_at	Rab-protein 5	2.24622
143757_at	Sprouty	1.60577
143771_at	tricorner	2.50381
143777_at	AdoHcyase-like	5.22923
143778_at	Casein Kinase 1	2.39049
143790_at	anon-fast-evolving-1H4	1.72394
143791_at	predicted gene W /// CG31217	2.80068
143797_at	Ubiquitin conjugating enzyme 2	1.64877
143803_at	CG2034	1.91426
143813_at	olf186-M	2.35161
143820_at	alpha-adaptin	2.76591
143834_at	cyclin B3	1.71967
143837_at	Paf-AHbeta	1.66131
143845_at	warthog	1.73356
143849_at	SLY-1 homologous	1.52625
143853_at	Strabismus	1.58354
143863_at	Late Bloomer	5.46911
143872_at	Alkaline phosphatase	1.56513
143885_at	CG18854 /// struthio	2.27349
143903_at	Surfeit 4	1.98469
143906_at	Cyclin-dependent kinase9 2.7	1.5637
143910_at	Cbl	4.75123
143912_at	ATP citrate lyase	5.89594
143918_at	knockout	3.39279
143926_at	glutamate receptor	1.81819
143961_at	chitinase-3	4.32347
143962_at	adenylyl cyclase	6.68934
143964_at	Drosophila homolog of HIRA	1.53735
143965_at	Cad96Ca	2.07343
143976_at	Protein phosphatase X	1.68446
143986_at	CG3585	1.51534
143989_at	Myb-interacting protein 130	1.52715
144002_at	CG14801	1.66802
144006_at	CG18031	3.00331
144016_at	Niemann-Pick Type C-1	2.49471
144020_at	CG12773	2.96638
144026_at	pterin-4a-carbinolamine dehydratase	3.84747
144040_at	syntaxin	5.03574
144051_at	ariadne-2	1.9694
144063_at	cellular repressor of E1A-stimulated genes	9.72955
144079_at	Roc1a	1.95003
144098_at	anon-fast-evolving-2G4	1.58295
144106_at	Drosophila eph	1.51698
144115_at	ciboulot	2.04106
144118_at	CG14818	1.88451
144122_at	Ubiquitin conjugating enzyme 10	1.71923
144124_at	Rhophilin	1.65113
144144_at	Hus1-like	2.26212
144157_s_at	TBP-like factor	2.12837
144182_at	MLF1-adaptor molecule	1.78892
144183_at	Egg-derived tyrosine phosphatase	1.85719
144186_at	CG11006	2.22643
144191_at	Vacuolar H[+]-ATPase SFD subunit	1.97125
144195_at	Cleavage stimulation factor 64 kilodalton subunit	1.74772
144212_at	Kruppel homolog	1.6903
144215_at	CG10221	1.82399
144218_at	CG6424	1.88859
144220_at	UK114	1.58284
144244_at	Rpt4	3.39588
144245_at	Rpt3	2.98582
144246_at	Rpn12	2.34797
144247_at	yippee interacting protein 5	2.48164
144248_at	Nhe3	1.73233
144251_at	Fragile X	3.22229
144311_at	yellow-c	3.86853
144336_at	gamma-coatomer protein	1.5614
144338_at	CG13377	1.95761
144351_at	CG5273	2.79458
144358_at	Mediator complex subunit 22	2.07198
144378_at	CG11382	6.81019
144430_at	CG3939	2.39384
144459_at	CG2941	1.67254
144478_at	CG3568	6.0363
144501_at	CG4068	3.34112
144511_at	CG15786	9.07598
144534_at	Sirt4	1.78852
144536_at	trapped in endoderm-1	1.94984
144549_at	CG3097	10.1646
144587_f_at	CG32744	2.08717
144594_at	CG3842	5.58543
144599_at	CG3950	1.82402
144604_at	lethal (1) G0148	4.71093
144606_at	Copper transporter 1A	1.87297
144607_at	CG3198	1.51314
144610_at	CG14442	1.71887
144624_at	CG3044	2.77065
144706_at	CG33181	2.14397
144709_at	CG11284	1.53778
144713_at	CG2004	1.50438
144803_at	CG17255	1.95988
144847_at	CG1961	5.60453
144850_at	Klp10A	1.74857
144875_at	CG11727	1.80875
144876_at	Sphingosine kinase I	1.8413
144891_at	CG2444	47.4429
144913_at	ubiquitin-specific protease 7	2.27539
144943_at	CG2556	7.53691
144958_at	SMRTER	1.67614
144972_at	CG4400	1.62838
144996_at	CG15743	2.56775
145008_at	CG1998	1.71603
145015_at	CG15757	11.4139
145048_at	CG12481	6.28578
145054_at	lethal (1) G0469	1.52721
145078_at	CG14411	1.93711
145082_at	CG12539	37.2955
145088_at	CG14406	6.85959
145090_at	Ecdysone oxidase	6.92525
145094_at	E protein	1.56704
145118_at	anon-fast-evolving-1F7	1.70769
145121_at	CG6299	1.81707
145141_at	CG9245	1.69065
145159_at	CG16952	1.79156
145175_at	katanin 80	2.10767
145188_at	anon-fast-evolving-1B9	1.76317
145199_at	CG13012	1.68325
145214_at	CG4789	1.56655
145227_at	CG16700	4.53097
145249_at	CG12991	4.05286
145271_at	Shaker	2.28777
145276_at	CG7192	2.27915
145305_at	CG15046	7.7089
145326_s_at	CG6961 /// CG18259	1.55217
145330_at	PDGF- and VEGF-related factor 1	3.42413
145346_at	Odorant-binding protein 18a	1.70646
145354_at	CG14194	2.46629
145379_at	CG14220	1.91508
145405_at	CG12655	4.28959
145414_at	CG9572	3.28677
145415_at	CG9577	2.91911
145437_at	Cyp6v1	1.84841
145487_at	CG12576	2.34829
145511_at	CG3164	1.80945
145528_at	CG11885	2.32299
145531_at	CG4164	2.79
145534_at	TGF-beta-inducible early gene	2.8277
145539_at	Ipk2	5.42833
145565_at	CG4887	1.91317
145620_at	CG4259	1.78603
145641_s_at	CG18641	2.89659
145670_at	Dual oxidase	3.97447
145680_at	CG31694	1.55628
145681_at	CG31694	1.54658
145696_at	CG15404	5.81947
145713_at	CG12795	3.26588
145715_at	CG15414	4.62255
145716_at	CG17593	2.06341
145730_at	CG16713	9.89674
145771_at	CG3355	2.48023
145779_at	CG3244	9.80889
145790_at	CG2837	1.61245
145825_at	CG7371	1.94016
145845_at	CG11029	2.07985
145847_at	CG11034	10.3852
145855_at	beached	1.75698
145881_at	CG9486	30.2593
145889_at	Pez	1.55687
145946_at	CG4496	2.5585
145970_at	Thiolester containing protein II	2.84501
145991_at	Spz3	1.77515
146000_at	CG7219	3.02366
146011_at	CG8451	3.57297
146022_at	CG14275	25.2875
146025_at	Drosophila COP9 signalosome homolog 8	2.21288
146107_at	CG13123	1.58643
146114_at	CG4658	2.02221
146152_at	CG31716	1.53639
146153_at	CG31716	3.36636
146156_at	RfC3	2.03925
146179_at	CG17105	32.1252
146211_at	CG33129	2.76321
146219_at	middleman of seventy-eight signaling	2.39737
146256_at	CG14934	8.85609
146257_at	CG14935	7.27847
146269_at	CG14946	3.43538
146271_at	Ced-12	1.68562
146305_at	Vha68-2	2.90243
146308_at	CG9932	2.95442
146313_at	DnaJ homolog	2.4813
146315_at	CG5682	1.84654
146335_at	loquacious	1.54671
146372_at	CG17331	1.58434
146386_at	CG13284	3.90207
146387_at	CG6012	13.9762
146436_at	CG10176	2.53905
146437_at	CG10178	89.3322
146441_at	CG10413	1.56793
146444_at	constitutive transcript	7.28566
146461_at	selenocysteine methyltransferase	2.38289
146480_at	dynactin, p27 subunit /// CG17347	1.87693
146530_at	brain washing	1.77291
146532_at	fledgling of Klp38B	3.89755
146534_at	CG10721	1.56012
146550_at	CG2617	1.50052
146567_at	CG9265	3.83173
146576_at	Enhancer of GMR-sina 2-2	1.91182
146639_at	CG10465	2.02583
146646_at	CG11665	1.76627
146649_at	CG1298	1.55035
146652_at	CG17337	2.20221
146709_at	tetraspanin 42E	1.52061
146745_at	CG1620	2.53687
146752_at	CG1358	3.34208
146756_at	CG2070	29.1918
146764_at	CG18812	3.36771
146765_at	CG30497	1.51366
146780_at	septin	9.12701
146795_at	LDLR-like	1.93589
146807_at	CG2121	1.81569
146820_at	CG8736	1.77822
146823_at	Cirl	2.33883
146833_at	CG14767	1.69292
146868_at	CG8788	2.91719
146880_at	wunen2	9.47464
146882_at	ced-6	4.03513
146905_at	CG1665	3.54644
146906_at	CG1599	1.80597
146926_at	KCNQ potassium channel	3.26875
146994_at	CG7738	1.5059
147019_at	CG13204	1.5977
147024_at	CG9003	3.3737
147047_at	CG13183	3.44307
147056_at	skpB	1.61478
147086_at	CG13155	1.8029
147091_at	CG8515	2.90373
147111_at	CG8646	1.97795
147122_at	CG13319	1.6181
147123_at	CG13322	1.77783
147131_at	Serine palmitoyltransferase subunit I	1.56599
147134_at	CG12765	1.56439
147135_at	CG4670	1.59566
147174_at	CG6553	2.09268
147178_at	CG13349	2.63733
147202_at	CG17386	9.18561
147207_at	CG10112	15.5304
147258_at	CG8207	1.71382
147279_at	Aspartyl beta-hydroxylase	1.68911
147285_at	Ptp52F	12.5428
147287_at	CG15706	1.99815
147288_at	CG15701	1.91963
147301_at	NADPH oxidase	16.0693
147305_at	CG15711	1.73965
147309_at	CG4398	2.27299
147319_at	CG8317	46.4182
147383_at	CG10936	3.171
147392_at	CG10933	2.64173
147413_at	CG5756	62.6081
147436_at	Glutathione S transferase E3	2.28571
147451_at	Autophagy-specific gene 7	7.16684
147497_at	crammer	1.89245
147503_at	CG15121	2.29323
147514_at	Odorant-binding protein 56a	10.7801
147516_at	Odorant-binding protein 56d	1.66679
147533_at	CG9864	8.18169
147554_at	lethal (2) 05510	4.29326
147593_at	CG3295	2.12344
147605_at	CG4279	1.5016
147615_at	CG10069	1.86066
147620_at	CG9822	106.979
147662_at	CG11275	2.9984
147691_at	CG2852	2.81796
147696_at	CG13510	3.53453
147709_at	filamin	2.64543
147721_at	CG13531	1.7591
147727_at	CG3788	1.66622
147736_at	CG30194	2.91925
147772_at	yellow-d2	27.9982
147775_at	CG9812	2.64087
147803_at	Dlg-interacting metalloprotease	2.90652
147805_at	Dlg-interacting metalloprotease	4.67752
147815_at	CG13562	2.1472
147824_at	CG10904	1.75572
147830_at	CG3907	1.84074
147866_at	CG4612	1.85916
147870_at	CG13585	5.01275
147882_at	Matrix metalloproteinase 1	3.46438
147899_at	painless	3.25197
147913_at	pyrexia	1.95959
147919_at	miple2	3.41522
147949_at	CG13907	9.11099
147968_at	CG9153	1.72614
147972_at	CG2211	2.0349
148005_at	GV1	14.1315
148019_at	CG1139	39.7665
148025_at	CG15822	2.34382
148054_at	CG16985	1.60601
148079_at	CG1869	1.6145
148098_at	CG14959	6.94189
148103_at	Drosomycin B	181.665
148181_at	CG11349	3.90728
148184_at	CG13722	1.61076
148199_at	Guanine nucleotide exchange factor GEF64C	5.22178
148217_at	CG4780	1.56924
148273_at	CG13298	2.61939
148276_at	Bestrophin 2	1.51103
148288_at	CG8519	2.38034
148328_at	SMSr	1.80312
148356_at	CG8492	9.11621
148375_at	CG13676	4.18564
148389_at	CG7201	1.82872
148412_at	CG6662	11.7324
148417_at	CG32029	3.98652
148431_at	Tetraspanin 66E	7.58875
148438_at	CG13314	26.9561
148501_at	CG6707	1.76938
148536_at	CG7949	1.57934
148540_at	Aps	1.65509
148544_at	CG6327	2.62217
148561_at	sprinter	1.57856
148590_at	CG32091	5.29911
148602_at	CG14131	3.5437
148640_at	CG11529	9.40575
148646_at	Vacuolar H[+]-ATPase SFD subunit	2.01883
148661_at	CG10660	1.94135
148664_at	vihar	1.7013
148680_at	CG14118	1.54444
148694_at	syntaxin	2.24453
148717_at	Debrin-like	2.54084
148731_at	CG32137	1.94367
148739_at	dendos	2.13867
148749_at	CG9598	3.54644
148757_at	shade	3.0391
148775_at	CG10006	2.7006
148792_at	CG16959	9.6425
148809_at	CG7739	1.92937
148821_at	polypeptide GalNAc transferase 8	2.35773
148835_at	CG10516	37.2861
148836_at	CG17026	13.3359
148860_at	CG4950	4.31246
148907_at	zetaCOP	1.53297
148923_at	Limpet	4.07669
148924_at	CG13028	5.44498
148976_at	cln3	3.12111
148979_at	CG7408	1.9326
148987_at	Cyp312a1	8.33385
149029_at	CG6812	3.5678
149035_at	CG14084	1.55732
149054_at	CG9452	20.2399
149079_at	Grasp65	2.07153
149080_at	CG14182	1.58505
149106_at	CG17233	1.56937
149136_at	CG5104	1.62765
149170_at	CG11310	4.81242
149183_at	CG33214	1.50614
149184_at	CG33214	1.50057
149187_at	VhaM9.7-2	1.60496
149198_at	CG7160	6.95128
149215_at	CG7442	6.41162
149221_at	CG7133	2.30273
149287_at	CG12001	2.0828
149305_at	CG1124	2.4667
149311_at	CG1116	1.57462
149315_at	CG1113	4.59582
149323_at	CG16708	2.01701
149327_at	CG1172	4.01414
149329_at	alpha tocopherol transfer protein	1.98285
149337_at	Pi4KIIalpha	1.64313
149343_at	CG2911	1.60631
149401_at	CG33324	1.69306
149433_at	CG14608	3.41722
149468_at	CG2781	3.21068
149495_at	CG9684	2.26617
149504_at	CG11737	2.45757
149511_at	Cyp313b1	3.45428
149514_at	capon	3.46597
149518_at	CG8112	2.47309
149534_at	CG31100	1.55914
149551_at	CG33936	2.20205
149565_at	CG8228	2.05449
149578_at	CG12948	2.74218
149580_at	Rpt3R	1.76184
149605_at	MICAL	6.99909
149607_at	CG12811	1.63353
149608_at	CG3925	2.35121
149615_at	CG3940	3.30771
149618_at	lethal (3) IX-14	3.56345
149619_at	CG12814	1.64105
149645_at	CG14687	8.44695
149672_at	Dnocturnin	6.51033
149675_at	CG6672	1.82378
149689_at	CG31374	2.41268
149711_at	glorund	1.7053
149712_at	connectin-like	1.62283
149713_at	shadow	10.5527
149779_at	CG18549	15.064
149791_at	CG6753	2.06421
149815_at	CG11668	22.1838
149816_at	CG11670	3.29933
149834_at	CG8795	2.33335
149842_at	yellow-e	8.7114
149853_at	CG9588	1.77127
149866_at	CG9924	6.33185
149868_at	dnaJ like2	1.51732
149891_at	---	1.5844
149916_at	CG14855	111.091
149947_at	lethal (3) neo43	1.53775
149953_at	CG5073	2.99569
149968_at	CG5399	2.87339
149979_at	Arpc3A	1.90138
149992_at	Retinoblastoma-family protein 2	6.05028
149995_at	CG5013	1.56807
149999_at	CG8925	13.0295
150030_at	CG17562	3.262
150039_s_at	CG17556 /// CG3678	2.14926
150047_at	CG5169	2.96704
150069_at	Sur-8	1.62052
150076_at	CG5873	2.64217
150080_at	CG5840	3.3496
150084_at	CG7587	5.39347
150169_at	CG14291 /// GA12883	4.74162
150208_at	CG6231	1.96678
150255_at	Sirt2	2.21909
150278_at	CG17272	2.54309
150308_at	AP-2sigma	1.61676
150321_at	CG31176	2.27479
150341_at	BG4	2.24863
150389_at	CG6954	1.56895
150394_at	CG6972	1.79626
150399_at	CG7023	2.24461
150403_at	CG6660	1.64858
150412_at	CG13833	2.62203
150417_at	CG17119	7.023
150431_at	Drosophila inward rectifier	3.41451
150488_at	CG5510	1.79875
150499_at	CG6356	1.72554
150511_at	CG13616	1.72007
150532_at	CG7016	4.81844
150534_at	CG3744	2.13061
150535_at	CG31121	1.68595
150536_at	CG31121	2.37977
150546_at	CG6422	2.07067
150562_at	CG31103	4.35341
150566_at	CG11854	14.8861
150569_at	CG11857	1.5574
150622_s_at	CG17370	2.40646
150652_at	CG31086	1.62505
150686_at	lysosomal enzyme receptor protein	1.56707
150696_at	CG14253	1.79149
150708_at	CG14258	1.52761
150710_at	CG6124	7.04173
150715_at	CG6051	2.48638
150781_at	Allatostatin Receptor 2	2.50459
150796_at	CG1443	17.894
150808_at	CG14511	1.942
150809_at	CG11882	1.97876
150837_at	turn on sex-specificity	7.83665
150844_at	CG12068	25.3864
150862_at	Acid phosphatase 1	1.54639
150863_at	CG7903	1.51221
150902_at	CG2241	4.52911
150915_at	CG15546	1.94154
150941_f_at	Hormone receptor-like in 38 /// anon-fast-evolving-2E6 /// couch potato	1.53654
150956_at	CG2126	1.52075
150976_at	CG2177	1.69066
150990_at	CG17471	3.54341
151022_at	CG33936	6.2086
151038_at	CG11686	1.97428
151052_at	---	2.77652
151110_at	Spase 12-subunit	2.25647
151121_at	CG13255	4.25393
151143_at	CG13551	1.82622
151159_at	---	226.742
151192_at	CG15386	1.50778
151195_i_at	CG15353	1.71344
151219_at	CG15919	7.66845
151260_at	CG32202	1.53854
151291_at	CG14132	3.26679
151341_at	CG32626	2.7662
151347_i_at	---	2.8025
151382_at	CG15785	14.1327
151404_at	---	3.99593
151408_at	CG15308	16.2658
151418_at	CG13779	2.16658
151429_at	CG14933	2.72673
151453_at	CG12508	3.2023
151472_at	CG5053	1.52169
151475_at	deborg	1.84783
151495_at	CG2930	70.1977
151511_r_at	domino	1.77571
151554_at	CG7029	1.77918
151556_s_at	CG33115	2.52201
151567_at	CG1607	3.62085
151577_at	CG11357	2.61374
151587_at	CG13252	2.64655
151602_at	---	2.35266
151613_at	D-stathmin	7.31074
151621_at	CG7466	1.53525
151622_at	CG7331	2.69223
151626_at	CG31522	2.3349
151627_s_at	sluggish-A	3.05877
151628_at	Lap1	1.96673
151631_at	echinoid	2.21356
151636_at	Sh3beta	1.67674
151637_at	---	2.18384
151638_s_at	Stauffen	1.63785
151657_at	CG18604	5.59526
151680_at	CG31152	1.75299
151694_at	CG17090	1.89928
151697_at	Partner of Inscuteable	1.54438
151700_at	Tropomyosin	1.64131
151706_s_at	GAGA factor	2.99174
151710_at	Microcephalin	2.63138
151713_at	soxneuro	2.43197
151721_at	MYPT-75D	1.76772
151727_s_at	ecdysone inducible protein	14.1578
151733_at	lethal (2) 01810	7.1218
151735_at	EGF receptor	1.80657
151738_at	suppressor of white-apricot	3.72826
151742_at	anon-fast-evolving-3A8	2.92123
151745_at	CG11033	1.8719
151755_at	importin beta	1.51747
151757_s_at	SRPK	1.67491
151790_at	CG1486	1.76639
151801_at	CG12163 /// CG33293	1.55283
151810_at	p47	2.21473
151811_at	CG10082	1.84294
151832_at	Ornithine aminotransferase precursor	1.7445
151848_at	CG9664	57.8846
151849_at	ubiquitin carboxyl terminal hydrolase	2.35884
151850_at	CG3960	2.5236
151851_at	CG6206	6.45226
[truncated: 547 more rows]
