# Supplementary material for: Genome-Wide Expression Analysis of a Spinal Muscular Atrophy Model: Towards Discovery of New Drug Targets
Source: PLoS One. 2008 Jan 2;3(1):e1404. doi: 10.1371/journal.pone.0001404 (PMC2151137; doi:10.1371/journal.pone.0001404)
Supplement: Figure S7 — Genes identified in 2nd instar larvae and muscle tissue, not in 3rd instar larvae, corresponding to 2nd and 6th rows in Table 1b. (0.02 MB XLS) [file pone.0001404.s007.xls]

## Sheet: Sheet1
Figure S2F: Genes statistically up and down regulated 1.5 fold in mutant SMN 2nd instar whole larvae and larval muscle. Not altered in 3rd instar larvae.
Upregulated genes
		Fold change
Probe set ID	Gene Description	2nd instar larvae	Larval Muscle
141745_at	Phosphoethanolamine cytidylyltransferase /// Pect	1.57266	2.12601
141868_at	---	1.57997	2.0912
142257_at	CG10863	1.52355	8.28549
143365_at	stripe	1.62566	2.11176
143636_at	diaphanous	1.51005	2.32136
143782_at	Cytochrome P450-4p1	6.57556	21.7386
144419_at	CG14419	1.57035	5.54246
145566_at	CG5001	1.50766	2.26694
146699_at	Serine protease inhibitor 4	1.7465	1.50085
147431_at	Immune induced molecule 1	3.01551	17.037
147621_at	CG17974	3.09303	6.67591
148450_at	CG4484	1.5923	14.0777
148605_at	CG10361	2.01031	13.7262
150302_at	CG5810	4.65173	10.6894
150970_at	yellow-h	1.5976	2.02242
151208_at	CG15068	23.0101	3.51624
151209_at	CG15065	4.57637	26.5477
151211_at	Immune induced molecule 3 /// Ribosomal protein S10b	4.76506	60.1668
151517_at	Phosphotidylinositol 3 kinase 59F	1.5192	1.93109
151520_i_at	spire	1.62168	8.39328
151539_at	CG30359	1.65805	4.87607
152308_at	CG10433	1.60629	2.04799
152665_at	GlcAT-S	1.52537	3.28088
152901_at	CG10383	1.57398	3.22281
153012_at	CG7300	3.595	8.56018
153313_at	Rac2	1.53425	2.84407
154285_at	CG5522	1.89289	2.24004
154442_at	Fermitin 2	1.73947	2.43746
155105_at	CG5961	2.87716	5.80088
155156_at	CG9246	1.99866	2.28714
Down regulated genes
		Fold change
Probe set ID	Gene Description	2nd instar larvae	Larval Muscle
141458_at	CG9342	1.61304	2.60839
141643_at	Phospholipase A2 activator protein	1.53928	2.12212
141765_at	sugarless	1.58176	10.9905
142453_at	Gram-negative bacteria binding protein 3	1.72871	3.49992
142734_at	CG7049	1.59007	1.65035
143005_at	CG4199	1.66804	1.68891
143033_at	galactosidase	1.74004	27.1005
143232_at	Larval cuticle protein 1	3.27123	2.10298
143233_at	Larval cuticle protein 2	205.859	2.06491
143384_at	trithorax	2.85472	2.52456
143588_at	HMG protein Z	1.65542	3.6203
143945_at	Sarcoplasmic calcium-binding protein 2	1.72217	6.6817
144143_at	Imaginal disc growth factor 4	1.63558	2.26651
144321_at	CG16886	1.5206	1.75156
145265_at	CG6762	1.94174	5.54626
145524_at	CG11592	1.70158	3.59339
146183_at	CG7294	1.80961	2.05383
146350_s_at	CG16885	2.09247	8.54259
146351_i_at	CG16885	2.01224	3.49882
146352_r_at	CG16885	1.85321	1.60601
146561_at	CG14401	1.64266	1.66416
146946_s_at	CG12896 /// Peroxiredoxin 2540 /// Peroxiredoxin 2540	1.59793	8.13562
147108_at	CG8785	1.89871	13.3304
147907_at	methuselah-like 8	1.52753	12.6282
148080_at	CG12082	1.69744	2.15471
148265_at	CG10467	1.56387	1.65645
148369_at	CG8209	1.70027	2.18153
148447_at	Dihydropteridine reductase	1.60661	12.7448
148713_at	CG14109	1.51716	4.1535
148834_at	CG17032	1.51763	3.69467
148878_s_at	CG13060 /// CG13041	4.6451	1.60664
148950_at	fringe connection	1.57979	2.15669
149011_at	Mediator complex subunit 11	1.52599	2.01248
150147_at	CG7694	2.07358	2.44792
150352_at	CG5391	1.91568	9.09607
150780_at	CG9989	1.73038	6.17574
151496_s_at	CG14526	1.68361	2.26911
151950_at	Sepiapterin reductase	1.54874	5.7196
152003_at	CG9629	1.55537	1.87778
152121_s_at	CG5009	1.53409	2.05759
152228_at	X box binding protein-1	1.53152	1.67305
152314_at	CG16979	1.65502	1.57747
152332_at	CG2145	1.55648	2.02418
152410_at	Esterase-5	1.73601	5.44969
152743_at	CG14629	1.50631	3.65571
153049_at	Dipeptidyl aminopeptidase III /// DppIII	1.50546	1.76654
153391_at	CG16884	2.24783	5.2068
153410_at	Hexosaminidase 1	1.70709	4.15638
153425_at	CG8501	1.78731	3.73605
153439_at	CG9578	1.6393	2.17997
153525_at	CG7510	1.60593	2.7803
153596_at	Dipeptidase C	1.50196	1.82673
153945_at	CG7970	1.59054	1.66918
154061_at	CG5171	1.54607	17.4333
154290_at	CG11241	1.5375	2.05348
154294_at	CG1837	1.52027	1.64124
154314_at	CG7940	1.50331	1.85179
154546_at	CG6293	2.49733	3.23359
154812_at	Punch	2.10242	13.4432
154837_at	CG5002	1.83249	10.5763
154869_at	CG10625	1.60263	2.97479
154892_at	CG11208	1.51928	1.56246
155013_at	yellow-b	1.95992	3.9707
