# Supplementary material for: Genome-Wide Expression Analysis of a Spinal Muscular Atrophy Model: Towards Discovery of New Drug Targets
Source: PLoS One. 2008 Jan 2;3(1):e1404. doi: 10.1371/journal.pone.0001404 (PMC2151137; doi:10.1371/journal.pone.0001404)
Supplement: Figure S8 — Genes identified in 3rd instar larvae and muscle, not in 2nd instar larvae, corresponding to 3rd and 7th rows in Table 1b. (0.03 MB XLS) [file pone.0001404.s008.xls]

## Sheet: Sheet1
Figure S2G: Genes statistically up and down regulated 1.5 fold in mutant SMN 3rd instar whole larvae and muscle. Not altered in 2nd instar larvae.
Upregulated genes
		Fold change
Probe set ID	Gene Description	3rd instar larvae	Larval Muscle
141483_at	CG17836	2.1146	3.18599
141554_at	CG11414	1.58414	1.72158
141661_at	Structure specific recognition protein	2.12814	4.39119
141704_at	CG6214	3.53206	3.42133
142198_at	CG5684	1.98094	1.7303
142314_at	CG7188	1.61936	1.52021
142415_at	N-methyl-D-aspartate receptor-associated protein	1.87253	2.27421
142433_at	CG2811	1.6418	1.72893
142537_at	Glutathione S transferase E6	2.35102	76.0789
142538_at	Glutathione S transferase E7	1.81407	43.9052
142736_s_at	HMG Coenzyme A synthase	1.72721	2.15837
142740_at	CG6673	1.6484	3.92813
142946_at	DnaJ-like-60	1.76953	3.10959
143051_at	abrupt	1.7919	3.19528
143213_at	Helicase	1.86132	2.04287
143802_at	CG14906	1.68147	3.86761
143808_at	myoblast city	1.67556	1.73677
144521_at	CG15784	9.68425	7.12983
144766_at	CG1354	1.5001	3.07076
144790_at	CG2909	5.23494	8.66618
145031_at	CG10990	1.55316	1.56633
145770_at	---	13.8417	12.1102
145788_at	CG3008	2.586	5.11044
146135_at	CG5604	1.64514	1.65218
146374_at	CG13277	1.74675	1.84428
146377_at	Ugt36Ba	1.67871	2.86778
146686_at	Tdc1	4.12137	2.58308
146771_at	CG1882	1.86152	2.3724
146996_at	CG13224	4.62925	7.67065
147176_at	CG16935	1.7384	2.29297
147195_at	CG12505	9.51469	9.39733
147197_at	CG13941	4.00534	12.4878
147210_at	CG12868	4.56621	4.87516
147469_at	CG15098	2.017	1.68983
147558_at	CG9945	1.92139	1.61294
147588_at	CG9344	1.79596	4.53213
147609_at	CG15661	2.28412	5.69615
147628_at	CG15673	1.81836	2.89521
147940_at	CG13900	1.74103	3.31404
148547_at	Mocs1	2.28214	2.04592
148550_at	CG6272	2.26346	2.86138
148635_at	CG5642	2.03724	1.59853
148662_at	CG10638	6.15374	16.0753
148667_at	CG14121	1.90924	9.05955
149138_at	CG4858	1.78457	4.15751
149345_at	CG12171	2.20402	8.24319
149552_s_at	CG18473	1.6622	6.02446
149586_at	Ribosomal protein S29	1.7331	2.67617
149687_at	CG6764	1.86224	2.50291
149758_at	Glutathione S transferase D4	4.44608	9.29484
149813_at	CG17327 /// CG9133	1.78293	7.06265
150036_at	CG14907	4.54143	12.3795
150579_at	CG11893	13.3036	51.9195
151310_at	CG8620	17.785	230.65
151702_r_at	CG7288	1.53217	1.91232
151728_at	CG18596	2.05243	3.0489
151804_at	CG9836	2.03698	4.74657
151814_at	CG8549	1.607	3.39915
151861_at	CG8230	1.60121	2.94645
151903_at	uninitiated	1.53031	1.52388
151972_at	CG8206	2.00393	1.59272
152015_at	Cytochrome P450-4g1	1.7393	2.48036
152025_at	CG9689	2.77788	1.58974
152026_at	CG4757	8.0696	64.7554
152095_at	CG1582	1.66502	5.1592
152149_at	RNA-binding protein 9	1.59297	2.25969
152225_at	kraken	2.06905	4.41016
152375_at	midline fasciclin	2.13061	1.59632
152470_at	CG10189	1.71436	5.32468
152618_at	Tetraspanin 42El	2.30037	2.8569
152661_at	Annexin B11	1.98325	4.04368
152730_at	CG5205	2.4315	6.47707
152798_at	Cyp12c1	1.96787	5.94959
152811_at	CG7955	1.64864	2.87296
152824_at	Ect4	1.55604	5.61024
152911_at	desat1	1.92528	1.7008
153256_at	Mitochondrial assembly regulatory factor	1.95367	2.08206
153266_at	CG10359	1.73466	1.71374
153293_at	CG11107	1.53033	1.78151
153367_at	Ect3	2.03003	1.52203
153828_at	CG15828	1.6059	3.31033
154115_at	CG12264	1.533	3.7061
154128_at	Calpain-A	1.56925	2.83731
154149_at	CG6686	2.4818	3.46316
154198_at	CG8309	1.7098	1.57825
154223_at	Trip1	1.65664	1.69174
154266_at	Ada2b	2.14305	2.61987
154311_at	CG7461	1.913	1.90792
154357_at	CG1868	1.50902	1.76092
154393_at	CG4364	1.9353	1.64274
154677_at	pelota	2.43464	2.01161
154740_at	CG31793	3.95608	8.09446
154748_at	cadmus	1.57556	2.61303
154786_at	CG18522	3.03519	23.4809
155055_at	CG31549	2.00042	5.76603
155081_at	Juvenile hormone-inducible protein 26	2.01619	14.3633
155140_at	REG	1.86628	4.63725
155151_at	CG10916	1.62924	1.72318
Downregulated genes
		Fold change
Probe set ID	Gene Description	3rd instar larvae	Larval Muscle
141293_at	CG9362	1.62257	2.79732
141380_at	CG8083	1.71242	2.85739
141396_at	Fat body protein 2	14.5039	20.399
141497_at	CG7144	1.52292	1.63619
141547_at	Zwischenferment	1.74831	8.20558
141636_at	prolyl-4-hydroxylase-alpha EFB	1.72997	8.02826
142318_at	CG17919	1.70573	1.83385
144243_at	Serine protease inhibitor 6	1.50136	2.42742
144318_at	Thiolester containing protein I	3.2454	8.59446
144525_at	CG12730	1.6232	1.60444
144584_at	Longevity assurance gene 1	1.59659	2.11554
144592_at	CG3823	2.06027	2.10837
145385_at	CG14214	1.66741	1.92716
145728_at	CG16704	3.20848	17.3893
146762_at	CG1941	1.63005	4.90754
146947_at	CG11825	2.50042	1.66385
147265_at	CG8249	2.32931	4.66947
148267_at	---	1.53171	2.21184
148769_at	CG17839	1.7284	8.96452
149399_at	CG1041	1.53789	2.60609
149871_at	CG3153	3.06396	16.9624
150223_at	CG4562	3.02989	4.72955
150287_at	CG5630	1.96663	2.31428
150833_at	CG7582	1.83187	1.93159
151363_at	CG14199	1.59326	1.56459
151771_at	CG31374	1.79386	2.69829
151911_at	Neprilysin 1	2.25102	1.63353
151983_at	CG16936	1.51205	1.63839
152220_at	CG18066	1.70502	2.4304
152256_at	CG2121	2.13621	2.58313
152602_at	CG4196	1.75069	2.58457
152697_at	CG7778	2.27761	7.34136
152970_at	Aldehyde dehydrogenase type III	1.50576	1.9175
153014_at	CG32278	1.58204	1.85447
153074_at	CG17838	2.02931	4.28471
153375_at	CG15881	1.9428	1.95148
153849_at	lethal (2) k09913	1.90627	2.90318
153930_at	CG5224	1.5107	3.12605
154049_at	omega /// ome	1.57375	7.0601
154731_at	aralar1	2.04525	1.62377
154782_at	methyltransferase-like	1.66793	1.80336
154791_at	CG14207	1.62008	2.71448
154796_at	slimfast	1.79512	11.3531
154802_at	CG5941	1.57193	2.07979
AFFX-Dros-ACTIN_M_r_at	---	1.58545	2.05576
