# Supplementary material for: Genome-Wide Expression Analysis of a Spinal Muscular Atrophy Model: Towards Discovery of New Drug Targets
Source: PLoS One. 2008 Jan 2;3(1):e1404. doi: 10.1371/journal.pone.0001404 (PMC2151137; doi:10.1371/journal.pone.0001404)
Supplement: Figure S9 — Genes identified in muscle, 2nd and 3rd instar larvae, corresponding to 4th and 8th rows in Table 1b (0.02 MB XLS) [file pone.0001404.s009.xls]

## Sheet: Sheet1
Figure 2SH: Genes statistically up and down regulated 1.5 fold in mutant SMN 2nd and 3rd instar whole larvae and larval muscle
Upregulated genes		Fold change
Probe set ID	Gene Description	2nd instar larvae	3rd instar larvae	Larval Muscle
141272_at	CG9536	1.61998	1.71436	1.59616
141314_at	Lcp65Ag1	1.59002	2.2734	12.3666
141379_at	Antigen 5-related	3.15095	3.25656	5.77995
141574_at	CG11807	1.58229	1.89529	2.52374
141583_at	Cyp6a20	3.20096	2.97794	2.24398
142479_at	Glutathione S transferase E8	2.27503	1.57456	5.77629
143723_at	Cytochrome P450-6a9	13.1019	2.97583	5.33626
144635_at	CG14430	1.5446	1.72802	2.19263
146708_at	Tetraspanin 42Ed	1.63228	1.65494	21.4731
147087_at	CG8836	6.49014	7.27941	4.88961
147225_at	Cyp6a23	1.75418	1.76691	5.18884
147363_at	methuselah-like 4	1.93799	2.8587	8.32158
147607_at	Glycogenin	2.01659	2.2239	2.38814
149757_at	Glutathione S transferase D3	2.36646	7.95285	159.759
149937_at	CG6912	2.38503	1.91636	1.92638
149940_at	CG4210	3.71993	2.13844	12.312
151642_at	CG17100	1.90237	1.82246	1.50172
151662_s_at	shuttle craft	2.20441	3.33941	1.9108
151664_at	GTP-binding protein	5.26879	3.87322	5.66558
151839_at	virus-induced RNA 1	1.67346	1.86909	2.46226
151962_at	CG5597	1.6569	2.07162	3.62163
152817_at	CG1648	1.75212	1.98318	2.67298
153073_at	CG17034	6.06552	1.66225	12.6723
153146_at	methuselah-like 3	11.3157	20.782	43.078
153384_at	Cyp4ac3	2.21954	3.95842	73.5777
153665_at	---	4.16407	2.82786	3.84859
154018_at	CG7686	1.82628	1.66991	2.35208
154586_at	mitochondrial carnitine palmitoyltransferase I	3.7583	2.89054	5.916
Down regulated genes		Fold change
Probe set ID	Gene Description	2nd instar larvae	3rd instar larvae	Larval Muscle
141298_at	CG9186	2.10887	2.54131	5.19515
141436_at	CG3505	1.66404	1.81801	6.40759
143093_at	Catalase	2.15653	1.51686	2.80334
143228_at	lethal (3) malignant blood neoplasm	3.43485	3.94693	14.44
143691_at	GIP-like	1.75465	1.79519	3.21461
144037_at	Iron regulatory protein 1B	1.51372	1.84937	3.60353
144561_at	CG3011	1.89198	1.54686	7.32562
145178_at	CG9914	1.8841	1.90114	16.7501
145734_at	CG2816	1.58518	2.76572	3.03997
145976_s_at	CG13796 /// CG31904	2.2082	2.51495	2.10822
148410_at	CG6776	6.67768	6.81907	19.0944
149632_at	Cyp12e1	2.5048	1.94829	1.90477
150222_at	CG4686 /// GA18356	2.80023	1.77641	2.39317
150697_at	CG31075	3.04349	1.94823	6.09232
151677_at	CG32479	3.05322	2.54879	2.08381
151890_at	CG4778	2.15669	2.6794	3.23056
151948_at	CG8023	16.465	2.64276	37.6639
151955_at	Black cells	1.53136	1.66115	2.49931
152158_at	CG3308	1.87159	1.84942	2.31348
152227_at	CG6126	1.88298	2.44818	11.9494
152775_at	CG30291	1.64776	1.77295	1.64766
152781_at	Phosphogluconate dehydrogenase	1.74508	3.20511	3.66791
153166_at	CG4511	2.38163	1.89911	7.09846
153713_at	Sterol carrier protein X-related thiolase	1.71799	1.57805	3.17333
153970_at	CG7860	1.88363	2.24935	14.0649
154059_at	CG7115	1.7049	1.87784	2.04188
154176_at	Tal /// Tal	1.57075	2.35462	7.00285
154224_at	CG2469	1.89575	1.87835	2.7603
154343_at	CG9509	1.87065	1.54631	15.8259
154368_at	lethal (1) G0320	1.53158	1.95872	3.52169
