# Supplementary material for: Genome-Wide Expression Analysis of a Spinal Muscular Atrophy Model: Towards Discovery of New Drug Targets
Source: PLoS One. 2008 Jan 2;3(1):e1404. doi: 10.1371/journal.pone.0001404 (PMC2151137; doi:10.1371/journal.pone.0001404)
Supplement: Figure S10 — Genes identified as in common between brain and muscle samples, corresponding to last two rows in Table 1c. (0.06 MB XLS) [file pone.0001404.s010.xls]

## Sheet: Sheet1
Figure S2I: Genes that are up and down regulated in both larval muscle and larval brain
Upregulated genes		Fold change
Probe set ID	Gene Description	Larval brain	Larval Muscle
141209_at	c12.1	2.05584	2.54815
141232_at	CG5044	1.55906	2.40184
141351_at	karst	1.51092	1.77817
141370_at	pumpless	1.64586	1.96009
141407_at	Larval serum protein 1	83.4643	10.7892
141483_at	CG17836	1.78053	3.18599
141556_at	CG30059 /// CG18278	1.98784	4.3596
141574_at	CG11807	2.52509	2.52374
141583_at	Cyp6a20	5.26273	2.24398
141630_at	rad50	1.65939	7.21923
141684_at	CG13185	1.75378	1.51237
141701_at	CG2064	1.73603	21.934
141704_at	CG6214	2.72729	3.42133
141780_at	Cytochrome P450-9c1	2.53006	4.14822
141806_at	CG32158	1.75279	2.94039
141810_at	Neural conserved at 73EF	1.69068	2.40149
142016_at	---	1.54004	3.07688
142257_at	CG10863	2.94786	8.28549
142310_at	Esterase-7	2.16901	2.45616
142325_at	CG10675	1.69174	2.00749
142395_at	CG31839	7.12784	6.24093
142415_at	N-methyl-D-aspartate receptor-associated protein	2.60454	2.27421
142467_at	terribly reduced optic lobes	1.67087	3.84242
142537_at	Glutathione S transferase E6	10.8344	76.0789
142538_at	Glutathione S transferase E7	6.29964	43.9052
142541_at	mitochondrial ribosomal protein L14	1.66164	2.55168
142655_at	CG10407	2.20613	2.74655
142656_at	Dead box protein 73D	1.71019	2.03267
142720_at	CG11660	1.92516	1.99458
142736_s_at	HMG Coenzyme A synthase	2.11782	2.15837
142740_at	CG6673	1.61995	3.92813
142746_at	Malic enzyme	1.81657	3.36357
142781_at	CG14648	1.66873	1.96466
142940_at	CG14695	1.84538	8.55474
142945_at	rudimentary	1.82967	2.70208
142946_at	DnaJ-like-60	1.61246	3.10959
143008_at	tamas	1.78048	1.79445
143051_at	abrupt	2.96802	3.19528
143137_at	easter	7.98022	2.36905
143201_at	Ecdysone-inducible gene L3	5.81224	4.9196
143279_at	Inverted repeat-binding protein	1.67425	7.95172
143301_at	Phosphoglycerate kinase	1.61274	3.03041
143622_at	Troponin C at 47D	4.05145	10.0209
143637_at	boule	2.47069	1.97201
143723_at	Cytochrome P450-6a9	3.52288	5.33626
143737_at	Na/Ca-exchange protein	1.73242	2.65258
143821_at	Esterase-10	2.0866	12.6713
143893_at	Ras which interacts with Calmodulin	2.14175	1.99758
143908_at	GS1-like	1.75903	2.09848
143958_at	Transferrin 1	2.58008	4.60045
144029_at	O-6-alkylguanine-DNA alkyltransferase	2.58485	7.36147
144149_at	Ady43A	2.73136	3.57407
144257_at	Ku80	2.01557	4.53173
144407_at	CG8310	2.55475	4.09456
144489_at	CG6986	2.06653	1.90584
144521_at	CG15784	16.974	7.12983
144541_at	CG4096	3.03024	2.64891
144635_at	CG14430	2.06091	2.19263
144716_at	CG10648	2.46214	2.06202
144853_at	CG15201	2.57568	3.00614
145031_at	CG10990	1.549	1.56633
145146_at	lethal (1) G0136	1.5071	1.93698
145537_at	CG2794	1.55439	2.07158
145560_at	CG4726	3.22453	7.59835
145731_at	CG16712	30.0133	2.74509
145770_at	---	8.74678	12.1102
145788_at	CG3008	1.7976	5.11044
145793_at	hoepel2	2.66555	7.66033
145846_at	CG11030	1.55016	1.66158
146002_at	CG7356	3.117	19.8132
146151_at	CG5362	1.50692	2.05782
146430_at	CG5783	1.63534	2.5124
146503_at	Thiolester containing protein IV	2.93046	1.70535
146511_at	CG10463	1.51233	2.11447
146699_at	Serine protease inhibitor 4	2.24403	1.50085
146771_at	CG1882	1.53261	2.3724
146844_at	CG30349	1.53617	2.58054
147151_at	Immune induced molecule 10	4.54793	4.49073
147195_at	CG12505	1.65911	9.39733
147197_at	CG13941	4.07025	12.4878
147210_at	CG12868	1.84725	4.87516
147211_at	CG12863	1.53564	2.11577
147363_at	methuselah-like 4	2.93854	8.32158
147464_at	Cyp12b2	3.17469	1.70142
147498_at	Calpain-A	2.51528	8.49102
147547_at	CG18067	11.0617	31.8482
147588_at	CG9344	3.38678	4.53213
147608_at	CG4302	1.55417	2.59734
147609_at	CG15661	13.6455	5.69615
147693_at	CG3746	2.87999	3.93812
147694_at	Cyp6d2	3.60716	9.37778
147768_at	CG11079	1.58801	1.80258
148139_at	Gustatory receptor 64c	2.59242	2.73485
148442_at	CG5144	2.17713	1.63666
148547_at	Mocs1	4.24039	2.04592
148641_at	Adenylate kinase-1	1.86747	2.46586
148662_at	CG10638	1.75461	16.0753
148667_at	CG14121	1.78912	9.05955
148689_at	CG11267	1.53316	4.40919
148888_at	CG4893	2.00743	5.8045
149138_at	CG4858	1.54054	4.15751
149173_at	CG7632	1.52888	1.61547
149340_at	rev7	1.56614	11.4622
149345_at	CG12171	2.06537	8.24319
149552_s_at	CG18473	1.93873	6.02446
149681_at	CG17734	2.12982	1.88485
149722_at	CG18547	1.81341	8.80897
149755_at	Glutathione S transferase D9	2.76937	1.65411
149757_at	Glutathione S transferase D3	14.8819	159.759
149906_i_at	CG8066	1.92565	3.0335
149937_at	CG6912	39.422	1.92638
149940_at	CG4210	3.63924	12.312
150036_at	CG14907	1.88441	12.3795
150045_at	CG3983	1.53821	2.34241
150318_at	CG6353	1.77335	5.63816
150531_at	CG13640	1.63311	6.12558
150579_at	CG11893	3.24932	51.9195
150880_at	CG9743	2.98168	1.51445
151094_at	CG3348	6.23292	5.17607
151211_at	Immune induced molecule 3 /// Ribosomal protein S10b	14.1941	60.1668
151217_at	---	41.8246	5.09921
151287_at	Neuropeptide-like precursor 2	59.3357	7.63015
151310_at	CG8620	5.92095	230.65
151479_at	CG6448	2.57697	3.67312
151519_at	---	1.85756	1.71448
151642_at	CG17100	2.11457	1.50172
151662_s_at	shuttle craft	2.50761	1.9108
151664_at	GTP-binding protein	3.62865	5.66558
151702_r_at	CG7288	1.8778	1.91232
151753_r_at	CG33123	1.82759	2.17856
151760_at	CG8468	1.56422	2.05512
151802_at	Alcohol dehydrogenase	13.0303	17.5473
151804_at	CG9836	1.88642	4.74657
151805_at	Rhythmically expressed gene 3	1.93927	4.62889
151814_at	CG8549	1.79764	3.39915
151819_at	CG3301	2.59648	3.43752
151839_at	virus-induced RNA 1	5.92249	2.46226
151864_at	hoepel1	2.7053	3.07646
151895_at	Rh50	1.7604	1.73597
151908_at	CG8128	1.66676	1.87679
152095_at	CG1582	1.69339	5.1592
152132_at	CG14956	2.04745	2.35073
152148_at	CG33307	7.06132	1.71344
152308_at	CG10433	1.52964	2.04799
152374_at	CG7800	2.65288	2.45362
152396_at	CG8475	1.52335	3.30057
152426_at	CG5946	1.63883	1.94096
152431_at	CG17841	1.5905	2.84034
152515_at	Phosphoglucose isomerase	1.99367	2.31426
152534_at	CG9331	1.68753	2.57164
152608_at	CG7054	15.6032	9.21548
152618_at	Tetraspanin 42El	3.23866	2.8569
152700_at	CG30159	1.50138	3.26606
152717_at	CG3835	3.53338	3.86289
152730_at	CG5205	1.82891	6.47707
152889_at	delilah	3.5058	1.66401
152911_at	desat1	3.06419	1.7008
153007_at	Adenylyl cyclase 76E	1.69985	2.45198
153030_at	CG9674	2.58674	1.69069
153073_at	CG17034	29.5524	12.6723
153092_at	Chd64	2.10246	1.68001
153129_at	RNA polymerase I subunit	1.56284	1.98972
153140_at	Rrp4	1.51106	2.31323
153146_at	methuselah-like 3	34.989	43.078
153160_at	CG8545	1.60189	2.47063
153186_at	Ugt86Da	4.90937	7.15869
153228_at	La related protein	2.3255	2.01094
153256_at	Mitochondrial assembly regulatory factor	1.79933	2.08206
153265_at	CG15611	3.05733	2.20731
153266_at	CG10359	2.58872	1.71374
153326_at	CG9140	1.58018	2.85284
153359_at	thioredoxin peroxidase 1	1.59745	11.8999
153367_at	Ect3	3.95938	1.52203
153384_at	Cyp4ac3	39.7811	73.5777
153389_at	scaf6	1.88496	2.84369
153432_at	Thor	5.3829	1.88287
153460_at	CG5645	1.61492	1.67901
153481_at	CG9281	1.57156	1.5571
153571_at	XRCC1	1.59345	2.29467
153576_at	CG6084	1.60043	1.73942
153643_at	CG7175	1.63629	1.5243
153656_at	CG30499	1.52312	2.17166
153665_at	---	1.75456	3.84859
153752_at	Diphthamide methyltransferase	1.78558	2.6748
153845_at	CG6321	1.88156	2.77823
153963_at	CG33229	1.93074	1.89611
153987_at	UDP-glycosyltransferase 35a	4.63107	12.1509
154018_at	CG7686	1.72037	2.35208
154150_at	Glutamate oxaloacetate transaminase 1	1.73882	3.40242
154178_at	CG18410	1.90099	5.63574
154194_at	CG8939	2.05703	3.45469
154218_at	Glutamate dehydrogenase	1.57265	1.78403
154262_at	Glycogen phosphorylase	2.77354	3.80738
154285_at	CG5522	1.92736	2.24004
154306_at	CG7414	1.54045	1.91654
154318_at	Cyp6a13	3.17522	4.05757
154370_at	CG14033	1.68117	9.25789
154442_at	Fermitin 2	1.9731	2.43746
154563_at	Cyclin-dependent kinase 4	1.59812	4.95887
154586_at	mitochondrial carnitine palmitoyltransferase I	3.20801	5.916
154589_at	CG31918	2.27789	6.54683
154624_at	nop5	1.51589	1.61259
154730_at	CG9485	2.98026	8.56008
154740_at	CG31793	5.02076	8.09446
154763_at	Phosphogluconate mutase	2.16601	4.00072
154786_at	CG18522	7.2733	23.4809
154807_at	ypsilon schachtel	1.53773	3.31042
154814_at	Aldolase	2.85134	3.57151
154857_at	CG9243	1.73191	1.77634
154901_at	CG7319	1.5306	3.93808
154926_at	mutagen-sensitive 205	1.66459	2.82428
154987_at	CG11883	3.13107	2.30673
155026_at	CG5599	2.28827	4.12367
155081_at	Juvenile hormone-inducible protein 26	9.72083	14.3633
155105_at	CG5961	2.56091	5.80088
AFFX-Dros-GAPDH_3_at	---	1.78122	1.95436
AFFX-Dros-GAPDH_M_at	---	1.96188	2.66261
Downregulated genes
		Fold change
Probe set ID	Gene Description	Larval brain	Larval Muscle
141214_at	GDP dissociation inhibitor	1.60308	2.35356
141262_at	mob as tumor suppressor	1.85184	1.94672
141298_at	CG9186	2.22917	5.19515
141352_at	CG6234	1.74571	6.07144
141355_at	CG8031	3.20423	7.21774
141361_at	CG11880	2.24456	3.20451
141373_at	Chitinase 3	2.17211	5.75755
141404_at	Serine protease inhibitor 43Aa	13.6082	29.2442
141410_at	CG9307	8.02594	11.5021
141417_at	CG10007	2.02213	2.50116
141443_at	Oscillin	1.68408	23.8013
141456_at	CG3770	1.79861	2.60136
141493_at	folded gastrulation	2.10323	6.08123
141573_at	CG17646	2.17566	4.14093
141621_at	CG15609	1.58885	1.61356
141636_at	prolyl-4-hydroxylase-alpha EFB	1.73749	8.02826
141648_at	methuselah	1.55734	5.77915
141685_at	CG3066	1.81887	5.06203
141715_at	CG7791	1.53962	1.82977
142180_at	CG6359	1.54232	1.76871
142200_at	---	1.88804	2.34755
142378_at	CG7720	2.22801	2.57335
142530_at	CG5319	3.04115	2.46036
142534_at	Heparan sulfate 6-O-sulfotransferase	2.05147	1.66317
142717_at	transformer	1.70682	1.59789
142734_at	CG7049	1.96552	1.65035
143033_at	galactosidase	6.0136	27.1005
143094_at	cAMP-dependent protein kinase 1	2.35279	1.54594
143133_at	dishevelled	1.67256	1.57082
143195_at	Heat shock gene 67Ba	1.90692	6.65351
143295_at	Pupal cuticle protein	1.81606	5.25797
143384_at	trithorax	2.74927	2.52456
143410_at	white	1.53785	2.90711
143422_at	Proteasome 28kD subunit 1	1.50106	2.28885
143552_at	Sox box protein 14	5.32425	8.13141
143665_at	frazzled	1.55012	1.95111
143691_at	GIP-like	1.53263	3.21461
143742_at	Rab-protein 5	1.66679	2.24622
143910_at	Cbl	2.32752	4.75123
144037_at	Iron regulatory protein 1B	2.26464	3.60353
144040_at	Syntaxin 4	2.04893	5.03574
144051_at	ariadne 2	1.69126	1.9694
144115_at	ciboulot	1.79191	2.04106
144144_at	Hus1-like	1.63149	2.26212
144246_at	Rpn12	1.51456	2.34797
144251_at	Fmr1	1.57587	3.22229
144430_at	CG3939	1.63601	2.39384
144536_at	trapped in endoderm-1	1.73596	1.94984
144549_at	CG3097	4.6221	10.1646
144624_at	CG3044	1.65662	2.77065
145008_at	CG1998	1.51756	1.71603
145054_at	lethal (1) G0469	1.74644	1.52721
145082_at	CG12539	2.07457	37.2955
145385_at	CG14214	2.33147	1.92716
145415_at	CG9577	2.66813	2.91911
145734_at	CG2816	2.42117	3.03997
145881_at	CG9486	2.51739	30.2593
146022_at	CG14275	5.88296	25.2875
146025_at	CSN8 /// Protein phosphatase 2A at 29B	1.5609	2.21288
146152_at	CG31716	1.57535	1.53639
146269_at	CG14946	2.23497	3.43538
146561_at	CG14401	1.50494	1.66416
146823_at	Cirl	1.55183	2.33883
147019_at	CG13204	1.6276	1.5977
147279_at	Aspartyl hydroxylase	1.76199	1.68911
147309_at	CG4398	4.76455	2.27299
147497_at	crammer	1.92655	1.89245
147593_at	CG3295	1.63825	2.12344
147727_at	CG3788	2.50164	1.66622
147882_at	Matrix metalloproteinase 1	1.67356	3.46438
147907_at	methuselah-like 8	2.91876	12.6282
148019_at	CG1139	1.93852	39.7665
148080_at	CG12082	1.64278	2.15471
148103_at	drosomycin-5	4.38555	181.665
148273_at	CG13298	2.06649	2.61939
148369_at	CG8209	2.08664	2.18153
148410_at	CG6776	8.26363	19.0944
148501_at	CG6707	2.40124	1.76938
148694_at	Syntaxin 13	1.56485	2.24453
148769_at	CG17839	1.68209	8.96452
148836_at	CG17026	1.67257	13.3359
149011_at	Mediator complex subunit 11	1.74993	2.01248
149343_at	CG2911	1.72569	1.60631
149632_at	Cyp12e1	2.34792	1.90477
149645_at	CG14687	4.89755	8.44695
149779_at	CG18549	1.63847	15.064
149791_at	CG6753	2.36414	2.06421
149871_at	CG3153	12.7992	16.9624
149916_at	CG14855	1.65868	111.091
150047_at	CG5169	1.68109	2.96704
150169_at	CG14291 /// GA12883	2.58948	4.74162
150208_at	CG6231	1.52785	1.96678
150222_at	CG4686 /// GA18356	1.77255	2.39317
150223_at	CG4562	2.04476	4.72955
150287_at	CG5630	1.52011	2.31428
150417_at	CG17119	3.3581	7.023
150902_at	CG2241	3.30969	4.52911
151110_at	CG11500	1.5278	2.25647
151195_i_at	CG15353	5.72195	1.71344
151404_at	---	1.93355	3.99593
151495_at	CG2930	4.53587	70.1977
151677_at	CG32479	2.17568	2.08381
151680_at	CG31152	2.24324	1.75299
151810_at	p47	1.60875	2.21473
151832_at	Ornithine aminotransferase precursor	1.91661	1.7445
151848_at	CG9664	2.09002	57.8846
151859_at	Misexpression suppressor of KSR 2	1.54014	1.77328
152040_at	CG3529	1.84109	4.64753
152158_at	CG3308	1.69368	2.31348
152162_at	CG5888	2.04751	2.33238
152207_at	CG7518	1.51792	1.87113
152208_at	Fkbp13	1.50118	6.01508
152228_at	X box binding protein-1	1.78801	1.67305
152263_at	CG9312	2.06268	15.2441
152286_at	CG4928	1.56876	2.35886
152303_at	CG15309	2.67144	5.0913
152314_at	CG16979	1.89611	1.57747
152361_at	CG1839	1.88873	3.24401
152366_at	CG11170	1.75985	2.26993
152489_at	CG11509	1.77412	4.40524
152558_at	CG3376	2.05628	1.78722
152747_at	Peroxidasin	2.19817	2.56259
152775_at	CG30291	1.85467	1.64766
152843_at	Organic cation transporter	1.63162	35.9585
152858_at	roughex	1.61562	1.65764
152873_at	CG8596	1.63055	7.23297
152891_at	CG12789	2.40459	2.45906
152894_at	Kinesin-like protein at 68D	1.53357	2.06147
152926_at	CG10570	3.30921	3.34794
152932_at	ebony	1.89383	93.8147
152974_at	Acetylcholine esterase	2.98292	2.77903
153037_at	sodium chloride cotransporter 69	1.64314	5.91013
153038_at	shifted	1.606	16.4173
153044_at	yin	2.43581	36.7463
153104_at	CG3040	1.53622	2.12096
153150_at	CG11899	2.19075	9.60835
153166_at	CG4511	8.10031	7.09846
153222_at	CG1908	1.77019	3.99044
153238_at	CG32473	1.82609	2.70652
153287_at	CG2924	2.33708	6.80063
153304_at	bip1	1.64291	1.99248
153307_at	Heat shock protein 27	1.92871	26.8969
153312_at	CG3831	3.44687	8.10336
153468_at	nervana 1	2.51966	1.79577
153478_at	Signal transducing adaptor molecule	2.47586	2.94796
153525_at	CG7510	2.64418	2.7803
153543_at	CG11163	3.11198	3.52781
153546_at	Fimbrin	1.74193	1.90503
153583_at	Heat shock protein 23	2.17242	55.3948
153596_at	Dipeptidase C	1.52026	1.82673
153723_at	Ephrin /// Ephrin	1.70098	1.87559
153731_at	Heat shock protein 26	2.57463	57.336
153792_at	granny smith	1.50792	1.63752
153849_at	lethal (2) k09913	1.80258	2.90318
153913_at	Ubc-E2H	1.54748	2.11781
153970_at	CG7860	2.94442	14.0649
154010_at	CG9634	1.51999	1.71864
154061_at	CG5171	1.96801	17.4333
154121_at	Misexpression suppressor of ras 6	2.70509	6.34577
154129_at	rolling stone	4.87313	7.76507
154173_at	survival motor neuron	1.51637	1.94121
154224_at	CG2469	1.98934	2.7603
154237_at	CG17754	1.94873	4.28775
154314_at	CG7940	1.52595	1.85179
154336_at	Annexin X /// CG33487 /// CG33491 /// CG33496 /// CG33498	2.06194	1.56348
154340_at	RhoGAP18B	2.38581	2.68792
154351_at	Pros45	1.56699	2.41147
154358_at	CG11098	1.66622	1.52251
154362_at	CG2976	1.5481	1.90908
154428_at	gilgamesh	2.05461	1.89767
154459_at	Protein phosphatase 4 regulatory subunit 2-related protein	1.50336	1.75221
154466_at	myoglianin	1.61171	1.54375
154492_at	CG18212	3.14016	11.5241
154510_at	CG9543	1.66056	1.67478
154537_at	CG31738	1.66013	2.83244
154546_at	CG6293	13.8375	3.23359
154555_at	CG10098	1.54212	2.84919
154564_at	cap binding protein 80	1.72915	3.84454
154644_at	Proteasome subunit	1.53442	2.48616
154802_at	CG5941	2.43624	2.07979
154837_at	CG5002	4.10565	10.5763
154871_at	CG11299	1.88892	2.15001
154961_at	CG4558	1.52722	1.90989
154977_at	CG1751	1.50685	1.68436
155072_at	cornetto	1.55793	7.74336
AFFX-Dros-ACTIN_M_r_at	---	1.6225	2.05576
