# Supplementary material for: Genome-Wide Expression Analysis of a Spinal Muscular Atrophy Model: Towards Discovery of New Drug Targets
Source: PLoS One. 2008 Jan 2;3(1):e1404. doi: 10.1371/journal.pone.0001404 (PMC2151137; doi:10.1371/journal.pone.0001404)
Supplement: Figure S11 — Gene Ontology (GO) collective terms for genes that are differentially regulated in SMN mutant muscle with a 1.5 fold cut-off. Terms are selected only if 20% or more of genes in a GO term are changed. (0.08 MB XLS) [file pone.0001404.s011.xls]

## Sheet: GCRMA 1p5 fold in SMN muscle p0
Up regulated gene ontologies
GOID	GO Name	No. Genes Changed	No. Genes Measured	No. Genes in GO	% Genes Changed	% Genes Present	P value
8408	3Æ-5Æ-exonuclease activity	5	15	15	33.3333	100	0.037
175	3Æ-5Æ-exoribonuclease activity	4	9	9	44.4444	100	0.026
15629	actin cytoskeleton	17	76	89	22.3684	85.3933	0.02
5884	actin filament	5	16	18	31.25	88.8889	0.045
3995	acyl-CoA dehydrogenase activity	4	9	10	44.4444	90	0.021
7568	aging	8	28	33	28.5714	84.8485	0.033
46164	alcohol catabolism	10	14	15	71.4286	93.3333	0
6066	alcohol metabolism	12	38	42	31.5789	90.4762	0.002
4032	aldehyde reductase activity	4	6	7	66.6667	85.7143	0.006
9308	amine metabolism	29	91	117	31.8681	77.7778	0
43038	amino acid activation	10	15	31	66.6667	48.3871	0
6519	amino acid and derivative metabolism	30	85	110	35.2941	77.2727	0
9063	amino acid catabolism	5	16	16	31.25	100	0.05
6520	amino acid metabolism	27	60	80	45	75	0
19439	aromatic compound catabolism	3	6	6	50	100	0.047
42773	ATP synthesis coupled electron transport	39	54	63	72.2222	85.7143	0
42775	ATP synthesis coupled electron transport (sensu Eukarya)	39	54	63	72.2222	85.7143	0
16887	ATPase activity	45	210	241	21.4286	87.1369	0
42623	ATPase activity\, coupled	43	181	211	23.7569	85.782	0
42625	ATPase activity\, coupled to transmembrane movement of ions	18	62	78	29.0323	79.4872	0
15662	ATPase activity\, coupled to transmembrane movement of ions\, phosphorylative mechanism	18	62	78	29.0323	79.4872	0
42626	ATPase activity\, coupled to transmembrane movement of substances	27	114	134	23.6842	85.0746	0
8026	ATP-dependent helicase activity	16	61	70	26.2295	87.1429	0.003
4004	ATP-dependent RNA helicase activity	10	37	40	27.027	92.5	0.012
9058	biosynthesis	111	388	686	28.6083	56.5598	0
4683	calmodulin regulated protein kinase activity	5	9	11	55.5556	81.8182	0
16052	carbohydrate catabolism	10	18	23	55.5556	78.2609	0
5975	carbohydrate metabolism	29	72	83	40.2778	86.747	0
16846	carbon-sulfur lyase activity	3	4	6	75	66.6667	0.003
19752	carboxylic acid metabolism	39	96	122	40.625	78.6885	0
5386	carrier activity	78	374	430	20.8556	86.9767	0
6812	cation transport	19	68	79	27.9412	86.076	0.001
8324	cation transporter activity	53	165	205	32.1212	80.4878	0
19725	cell homeostasis	6	20	20	30	100	0.038
45454	cell redox homeostasis	3	4	4	75	100	0.007
8372	cellular_component unknown	15	61	139	24.5902	43.8849	0.016
3754	chaperone activity	16	73	87	21.9178	83.908	0.031
46138	coenzyme and prosthetic group biosynthesis	6	18	24	33.3333	75	0.026
6731	coenzyme and prosthetic group metabolism	12	37	44	32.4324	84.0909	0.003
6732	coenzyme metabolism	9	31	37	29.0323	83.7838	0.021
8535	cytochrome c oxidase biogenesis	4	7	8	57.1429	87.5	0.006
15034	cytochrome P450 activity	17	81	88	20.9876	92.0455	0.05
4129	cytochrome-c oxidase activity	8	13	18	61.5385	72.2222	0
5737	cytoplasm	292	1223	1658	23.8757	73.7636	0
177	cytoplasmic exosome (RNase complex)	4	8	8	50	100	0.011
5829	cytosol	49	193	417	25.3886	46.283	0
5842	cytosolic large ribosomal subunit (sensu Eukarya)	21	44	58	47.7273	75.8621	0
5830	cytosolic ribosome (sensu Eukarya)	36	84	104	42.8571	80.7692	0
5843	cytosolic small ribosomal subunit (sensu Eukarya)	14	38	45	36.8421	84.4444	0
8340	determination of adult life span	8	28	33	28.5714	84.8485	0.033
5662	DNA replication factor A complex	3	3	5	100	60	0.003
3899	DNA-directed RNA polymerase activity	11	23	28	47.8261	82.1429	0
5736	DNA-directed RNA polymerase I complex	6	6	6	100	100	0
5666	DNA-directed RNA polymerase III complex	4	6	8	66.6667	75	0.003
9055	electron carrier activity	4	5	5	80	100	0.001
6118	electron transport	41	63	73	65.0794	86.3014	0
5489	electron transporter activity	30	55	63	54.5455	87.3016	0
15980	energy derivation by oxidation of organic compounds	26	45	47	57.7778	95.7447	0
6091	energy pathways	26	45	47	57.7778	95.7447	0
16282	eukaryotic 43S preinitiation complex	19	58	66	32.7586	87.8788	0
16283	eukaryotic 48S initiation complex	14	38	45	36.8421	84.4444	0
5850	eukaryotic translation initiation factor 2 complex	4	4	5	100	80	0.001
15645	fatty-acid ligase activity	3	6	6	50	100	0.035
4312	fatty-acid synthase activity	3	4	6	75	66.6667	0.01
5925	focal adhesion	4	10	13	40	76.9231	0.04
6007	glucose catabolism	10	14	15	71.4286	93.3333	0
6006	glucose metabolism	10	20	21	50	95.2381	0
6803	glutathione conjugation reaction	5	9	9	55.5556	100	0.002
4364	glutathione transferase activity	13	33	35	39.3939	94.2857	0
6544	glycine metabolism	3	4	4	75	100	0.01
6096	glycolysis	9	10	11	90	90.9091	0
5525	GTP binding	13	55	62	23.6364	88.7097	0.026
4386	helicase activity	20	83	97	24.0964	85.567	0.007
6783	heme biosynthesis	3	6	7	50	85.7143	0.028
42168	heme metabolism	3	6	7	50	85.7143	0.028
15002	heme-copper terminal oxidase activity	8	13	18	61.5385	72.2222	0
19320	hexose catabolism	10	14	15	71.4286	93.3333	0
19318	hexose metabolism	10	25	27	40	92.5926	0
15078	hydrogen ion transporter activity	47	96	127	48.9583	75.5905	0
6818	hydrogen transport	14	29	32	48.2759	90.625	0
8553	hydrogen-exporting ATPase activity\, phosphorylative mechanism	14	42	56	33.3333	75	0
45255	hydrogen-translocating F-type ATPase complex	13	17	22	76.4706	77.2727	0
16820	hydrolase activity\, acting on acid anhydrides\, catalyzing transmembrane movement of substances	27	114	134	23.6842	85.0746	0
16818	hydrolase activity\, acting on acid anhydrides\, in phosphorus-containing anhydrides	53	231	265	22.9437	87.1698	0
19866	inner membrane	69	133	161	51.8797	82.6087	0
16861	intramolecular isomerase activity\, interconverting aldoses and ketoses	3	4	5	75	80	0.005
6811	ion transport	21	83	95	25.3012	87.3684	0.003
15075	ion transporter activity	58	206	250	28.1553	82.4	0
4449	isocitrate dehydrogenase (NAD+) activity	3	5	6	60	83.3333	0.022
4448	isocitrate dehydrogenase activity	3	6	7	50	85.7143	0.036
16853	isomerase activity	14	63	71	22.2222	88.7324	0.034
15934	large ribosomal subunit	45	87	103	51.7241	84.466	0
16874	ligase activity	28	109	134	25.6881	81.3433	0
16876	ligase activity\, forming aminoacyl-tRNA and related compounds	12	27	43	44.4444	62.7907	0
16875	ligase activity\, forming carbon-oxygen bonds	12	27	43	44.4444	62.7907	0
16877	ligase activity\, forming carbon-sulfur bonds	6	14	14	42.8571	100	0.005
16886	ligase activity\, forming phosphoric ester bonds	15	32	51	46.875	62.7451	0
4467	long-chain-fatty-acid-CoA ligase activity	3	6	6	50	100	0.035
9059	macromolecule biosynthesis	98	311	586	31.5113	53.0717	0
6092	main pathways of carbohydrate metabolism	25	43	45	58.1395	95.5556	0
16615	malate dehydrogenase activity	4	7	11	57.1429	63.6364	0.006
46873	metal ion transporter activity	22	46	59	47.8261	77.9661	0
5746	mitochondrial electron transport chain	43	64	81	67.1875	79.0123	0
6123	mitochondrial electron transport\, cytochrome c to oxygen	7	11	14	63.6364	78.5714	0
6120	mitochondrial electron transport\, NADH to ubiquinone	24	32	35	75	91.4286	0
6122	mitochondrial electron transport\, ubiquinol to cytochrome c	7	9	12	77.7778	75	0
5743	mitochondrial inner membrane	69	133	161	51.8797	82.6087	0
5762	mitochondrial large ribosomal subunit	24	43	44	55.8139	97.7273	0
5759	mitochondrial matrix	74	133	146	55.6391	91.0959	0
5740	mitochondrial membrane	75	179	214	41.8994	83.6449	0
5761	mitochondrial ribosome	42	67	72	62.6866	93.0556	0
5763	mitochondrial small ribosomal subunit	21	27	31	77.7778	87.0968	0
5739	mitochondrion	178	401	487	44.389	82.3409	0
5554	molecular_function unknown	12	43	121	27.907	35.5372	0.011
46365	monosaccharide catabolism	10	14	15	71.4286	93.3333	0
5996	monosaccharide metabolism	10	25	27	40	92.5926	0
15672	monovalent inorganic cation transport	14	44	51	31.8182	86.2745	0
15077	monovalent inorganic cation transporter activity	47	96	127	48.9583	75.5905	0
6936	muscle contraction	5	8	9	62.5	88.8889	0.001
30484	muscle fiber	8	11	13	72.7273	84.6154	0
3776	muscle motor activity	3	3	3	100	100	0.003
5859	muscle myosin	3	3	3	100	100	0.003
30016	myofibril	5	8	9	62.5	88.8889	0.001
4687	myosin-light-chain kinase activity	3	3	3	100	100	0.004
8137	NADH dehydrogenase (ubiquinone) activity	19	28	36	67.8571	77.7778	0
3954	NADH dehydrogenase activity	24	32	35	75	91.4286	0
45279	NADH dehydrogenase complex (ubiquinone)	25	35	45	71.4286	77.7778	0
5643	nuclear pore	8	27	30	29.6296	90	0.023
5730	nucleolus	17	30	75	56.6667	40	0
166	nucleotide binding	20	77	86	25.974	89.5349	0.004
6289	nucleotide-excision repair	6	14	17	42.8571	82.3529	0.004
16779	nucleotidyltransferase activity	18	55	65	32.7273	84.6154	0
315	organellar large ribosomal subunit	24	43	44	55.8139	97.7273	0
313	organellar ribosome	42	67	72	62.6866	93.0556	0
314	organellar small ribosomal subunit	21	27	31	77.7778	87.0968	0
6082	organic acid metabolism	39	96	122	40.625	78.6885	0
6119	oxidative phosphorylation	43	60	69	71.6667	86.9565	0
16491	oxidoreductase activity	106	354	426	29.9435	83.0986	0
16614	oxidoreductase activity\, acting on CH-OH group of donors	24	97	111	24.7423	87.3874	0.002
16679	oxidoreductase activity\, acting on diphenols and related substances as donors	6	9	14	66.6667	64.2857	0
16681	oxidoreductase activity\, acting on diphenols and related substances as donors\, cytochrome as acceptor	6	7	10	85.7143	70	0
16675	oxidoreductase activity\, acting on heme group of donors	8	13	18	61.5385	72.2222	0
16676	oxidoreductase activity\, acting on heme group of donors\, oxygen as acceptor	8	13	18	61.5385	72.2222	0
16651	oxidoreductase activity\, acting on NADH or NADPH	24	40	51	60	78.4314	0
16659	oxidoreductase activity\, acting on NADH or NADPH\, other acceptor	24	33	36	72.7273	91.6667	0
16655	oxidoreductase activity\, acting on NADH or NADPH\, quinone or similar compound as acceptor	19	28	36	67.8571	77.7778	0
16903	oxidoreductase activity\, acting on the aldehyde or oxo group of donors	9	18	23	50	78.2609	0.001
16624	oxidoreductase activity\, acting on the aldehyde or oxo group of donors\, disulfide as acceptor	4	6	8	66.6667	75	0.004
16620	oxidoreductase activity\, acting on the aldehyde or oxo group of donors\, NAD or NADP as acceptor	5	11	12	45.4545	91.6667	0.009
16627	oxidoreductase activity\, acting on the CH-CH group of donors	9	29	32	31.0345	90.625	0.009
16637	oxidoreductase activity\, acting on the CH-CH group of donors\, other acceptors	5	14	16	35.7143	87.5	0.029
16635	oxidoreductase activity\, acting on the CH-CH group of donors\, quinone or related compound as acceptor	3	5	5	60	100	0.024
16616	oxidoreductase activity\, acting on the CH-OH group of donors\, NAD or NADP as acceptor	18	67	78	26.8657	85.8974	0.003
45252	oxoglutarate dehydrogenase complex	3	3	4	100	75	0
9353	oxoglutarate dehydrogenase complex (sensu Eukarya)	3	3	4	100	75	0
5964	phosphorylase kinase complex	3	3	3	100	100	0.003
46930	pore complex	8	27	30	29.6296	90	0.023
6779	porphyrin biosynthesis	3	6	7	50	85.7143	0.028
6778	porphyrin metabolism	3	6	7	50	85.7143	0.028
15405	P-P-bond-hydrolysis-driven transporter activity	31	131	154	23.6641	85.0649	0
15399	primary active transporter activity	64	179	218	35.7542	82.1101	0
6412	protein biosynthesis	91	249	514	36.5462	48.4436	0
6461	protein complex assembly	5	9	11	55.5556	81.8182	0.002
6462	protein complex assembly\, multichaperone pathway	4	7	8	57.1429	87.5	0.006
6129	protein-disulfide reduction	39	54	63	72.2222	85.7143	0
6626	protein-mitochondrial targeting	8	25	28	32	89.2857	0.014
15992	proton transport	14	29	32	48.2759	90.625	0
45259	proton-transporting ATP synthase complex	13	17	22	76.4706	77.2727	0
5753	proton-transporting ATP synthase complex (sensu Eukarya)	13	17	22	76.4706	77.2727	0
45261	proton-transporting ATP synthase complex\, catalytic core F(1)	7	8	9	87.5	88.8889	0
275	proton-transporting ATP synthase complex\, catalytic core F(1) (sensu Eukarya)	7	8	9	87.5	88.8889	0
45263	proton-transporting ATP synthase complex\, coupling factor F(o)	6	6	9	100	66.6667	0
276	proton-transporting ATP synthase complex\, coupling factor F(o) (sensu Eukarya)	6	6	9	100	66.6667	0
16469	proton-transporting two-sector ATPase complex	13	17	22	76.4706	77.2727	0
17076	purine nucleotide binding	16	69	78	23.1884	88.4615	0.019
45254	pyruvate dehydrogenase complex	3	4	5	75	80	0.007
6090	pyruvate metabolism	5	9	10	55.5556	90	0.002
45271	respiratory chain complex I	25	35	45	71.4286	77.7778	0
5747	respiratory chain complex I (sensu Eukarya)	25	35	45	71.4286	77.7778	0
45275	respiratory chain complex III	7	9	12	77.7778	75	0
5750	respiratory chain complex III (sensu Eukarya)	7	9	12	77.7778	75	0
45277	respiratory chain complex IV	8	13	17	61.5385	76.4706	0
5751	respiratory chain complex IV (sensu Eukarya)	8	13	17	61.5385	76.4706	0
30529	ribonucleoprotein complex	92	259	343	35.5212	75.5102	0
5840	ribosome	79	153	183	51.634	83.6066	0
7046	ribosome biogenesis	10	18	19	55.5556	94.7368	0
42254	ribosome biogenesis and assembly	10	18	19	55.5556	94.7368	0
3724	RNA helicase activity	12	44	51	27.2727	86.2745	0.007
8452	RNA ligase activity	12	27	43	44.4444	62.7907	0
16070	RNA metabolism	22	85	109	25.8823	77.9817	0.002
9451	RNA modification	11	20	38	55	52.6316	0
30880	RNA polymerase complex	12	20	25	60	80	0
6396	RNA processing	21	74	97	28.3784	76.2887	0.001
8186	RNA-dependent ATPase activity	10	37	40	27.027	92.5	0.012
16072	rRNA metabolism	7	11	13	63.6364	84.6154	0
6364	rRNA processing	6	10	11	60	90.9091	0.002
16417	S-acyltransferase activity	5	5	6	100	83.3333	0
30017	sarcomere	5	8	9	62.5	88.8889	0.001
9069	serine family amino acid metabolism	4	9	9	44.4444	100	0.02
3697	single-stranded DNA binding	4	6	12	66.6667	50	0.006
15935	small ribosomal subunit	35	65	76	53.8462	85.5263	0
15081	sodium ion transporter activity	19	28	36	67.8571	77.7778	0
5865	striated muscle thin filament	3	4	5	75	80	0.007
8010	structural constituent of larval cuticle (sensu Insecta)	9	35	46	25.7143	76.087	0.045
8307	structural constituent of muscle	4	9	10	44.4444	90	0.022
3735	structural constituent of ribosome	78	151	173	51.6556	87.2832	0
5198	structural molecule activity	105	331	380	31.722	87.1053	0
8177	succinate dehydrogenase (ubiquinone) activity	3	5	5	60	100	0.024
96	sulfur amino acid metabolism	3	5	6	60	83.3333	0.025
6100	TCA intermediate metabolism	3	5	5	60	100	0.009
8379	thioredoxin peroxidase activity	3	4	4	75	100	0.007
6360	transcription from Pol I promoter	6	7	7	85.7143	100	0
6383	transcription from Pol III promoter	4	8	13	50	61.5385	0.015
16746	transferase activity\, transferring acyl groups	17	63	79	26.9841	79.7468	0.005
16765	transferase activity\, transferring alkyl or aryl (other than methyl) groups	15	50	56	30	89.2857	0.003
16747	transferase activity\, transferring groups other than amino-acyl groups	13	54	65	24.0741	83.0769	0.024
43037	translation	24	95	125	25.2632	76	0.001
3746	translation elongation factor activity	6	12	16	50	75	0
6414	translational elongation	6	14	18	42.8571	77.7778	0.005
6099	tricarboxylic acid cycle	14	25	26	56	96.1539	0
43039	tRNA aminoacylation	10	15	31	66.6667	48.3871	0
6418	tRNA aminoacylation for protein translation	10	15	31	66.6667	48.3871	0
49	tRNA binding	3	3	3	100	100	0.004
4812	tRNA ligase activity	12	27	43	44.4444	62.7907	0
6399	tRNA metabolism	10	19	36	52.6316	52.7778	0
6400	tRNA modification	10	18	35	55.5556	51.4286	0
8121	ubiquinol-cytochrome-c reductase activity	6	7	10	85.7143	70	0
45285	ubiquinol-cytochrome-c reductase complex	7	9	12	77.7778	75	0
15008	ubiquinol-cytochrome-c reductase complex (sensu Eukarya)	7	9	12	77.7778	75	0
8559	xenobiotic-transporting ATPase activity	4	11	12	36.3636	91.6667	0.039
Down regulated gene ontologies
GOID	GO Name	No. Genes Changed	No. Genes Measured	No. Genes in GO	% Genes Changed	% Genes Present	P value
3993	acid phosphatase activity	4	6	8	66.6667	75	0.003
3779	actin binding	26	94	105	27.6596	89.5238	0.001
46463	acylglycerol biosynthesis	3	4	4	75	100	0.016
6639	acylglycerol metabolism	3	6	6	50	100	0.04
6066	alcohol metabolism	11	38	42	28.9474	90.4762	0.018
4028	aldehyde dehydrogenase activity	3	4	5	75	80	0.007
9309	amine biosynthesis	9	22	25	40.9091	88	0.001
8652	amino acid biosynthesis	6	15	17	40	88.2353	0.013
6575	amino acid derivative metabolism	9	30	35	30	85.7143	0.027
15296	anion\:cation symporter activity	5	5	7	100	71.4286	0
6966	antifungal humoral response (sensu Protostomia)	4	9	9	44.4444	100	0.033
4009	ATP-binding cassette (ABC) transporter activity	13	51	55	25.4902	92.7273	0.03
6510	ATP-dependent proteolysis	11	17	17	64.7059	100	0
6914	autophagy	3	6	7	50	85.7143	0.048
45450	bicoid mRNA localization	3	6	7	50	85.7143	0.031
6576	biogenic amine metabolism	7	15	16	46.6667	93.75	0.007
5509	calcium ion binding	16	58	76	27.5862	76.3158	0.002
15144	carbohydrate transporter activity	9	33	34	27.2727	97.0588	0.036
30693	caspase activity	3	6	7	50	85.7143	0.045
9056	catabolism	65	268	296	24.2537	90.5405	0
6584	catecholamine metabolism	4	6	6	66.6667	100	0.006
15377	cation\:chloride symporter activity	5	5	5	100	100	0
7267	cell-cell signaling	32	108	144	29.6296	75	0
4568	chitinase activity	6	14	17	42.8571	82.3529	0.008
7623	circadian rhythm	9	30	35	30	85.7143	0.018
30118	clathrin coat	4	6	7	66.6667	85.7143	0.007
30132	clathrin coat of coated pit	3	3	3	100	100	0.005
30125	clathrin vesicle coat	4	4	4	100	100	0
30136	clathrin-coated vesicle	16	42	58	38.0952	72.4138	0
5905	coated pit	3	3	3	100	100	0.005
30135	coated vesicle	20	56	73	35.7143	76.7123	0
30126	COPI vesicle coat	4	9	9	44.4444	100	0.027
30137	COPI-coated vesicle	4	10	10	40	100	0.043
4690	cyclic nucleotide-dependent protein kinase activity	3	6	7	50	85.7143	0.043
4197	cysteine-type endopeptidase activity	7	24	32	29.1667	75	0.046
8234	cysteine-type peptidase activity	16	47	58	34.0425	81.0345	0
16482	cytoplasmic transport	3	6	7	50	85.7143	0.049
7303	cytoplasmic transport\, nurse cell to oocyte	3	6	7	50	85.7143	0.049
16023	cytoplasmic vesicle	21	66	85	31.8182	77.6471	0.001
8092	cytoskeletal protein binding	35	157	179	22.293	87.7095	0.006
5829	cytosol	38	193	417	19.6891	46.283	0.033
16265	death	22	90	105	24.4444	85.7143	0.007
8239	dipeptidyl-peptidase activity	5	9	12	55.5556	75	0.004
16806	dipeptidyl-peptidase and tripeptidyl-peptidase activity	3	6	8	50	75	0.043
42417	dopamine metabolism	3	5	5	60	100	0.022
9950	dorsal/ventral axis specification	11	41	47	26.8293	87.234	0.031
9953	dorsal/ventral pattern formation	14	54	61	25.9259	88.5246	0.021
7293	egg chamber formation (sensu Insecta)	8	26	32	30.7692	81.25	0.019
15290	electrochemical potential-driven transporter activity	31	150	162	20.6667	92.5926	0.036
9792	embryonic development (sensu Animalia)	24	103	123	23.301	83.7398	0.007
1700	embryonic development (sensu Insecta)	19	79	92	24.0506	85.8696	0.013
9795	embryonic morphogenesis	33	168	201	19.6429	83.5821	0.047
6897	endocytosis	17	41	52	41.4634	78.8461	0
12505	endomembrane system	19	74	82	25.6757	90.2439	0.01
5783	endoplasmic reticulum	54	113	128	47.7876	88.2812	0
5789	endoplasmic reticulum membrane	9	24	27	37.5	88.8889	0.006
43062	extracellular structure organization and biogenesis	6	15	17	40	88.2353	0.01
7292	female gamete generation	48	211	325	22.7488	64.9231	0
7276	gametogenesis	61	269	439	22.6766	61.2756	0
45017	glycerolipid biosynthesis	3	5	5	60	100	0.028
5794	Golgi apparatus	13	38	53	34.2105	71.6981	0
139	Golgi membrane	5	9	10	55.5556	90	0.003
5795	Golgi stack	4	10	11	40	90.9091	0.047
7444	imaginal disc development	37	182	218	20.3297	83.4862	0.019
7561	imaginal disc eversion	3	4	4	75	100	0.016
7452	imaginal disc metamorphosis	32	149	182	21.4765	81.8681	0.015
30173	integral to Golgi membrane	3	4	4	75	100	0.012
45171	intercellular bridge	4	9	10	44.4444	90	0.031
43063	intercellular bridge organization and biogenesis	3	6	7	50	85.7143	0.039
6886	intracellular protein transport	21	83	96	25.3012	86.4583	0.008
16860	intramolecular isomerase activity	7	23	27	30.4348	85.1852	0.038
16864	intramolecular isomerase activity\, transposing S-S bonds	4	9	11	44.4444	81.8182	0.035
19210	kinase inhibitor activity	3	4	6	75	66.6667	0.011
2164	larval development	18	59	70	30.5085	84.2857	0.002
2165	larval/pupal development (sensu Insecta)	18	53	62	33.9623	85.4839	0
6869	lipid transport	3	4	5	75	80	0.009
45475	locomotor rhythm	7	16	19	43.75	84.2105	0.003
6564	L-serine biosynthesis	3	3	3	100	100	0.003
6563	L-serine metabolism	3	3	3	100	100	0.003
5765	lysosomal membrane	3	3	3	100	100	0.002
5764	lysosome	5	14	17	35.7143	82.3529	0.037
7040	lysosome organization and biogenesis	5	13	15	38.4615	86.6667	0.023
323	lytic vacuole	5	14	17	35.7143	82.3529	0.037
9057	macromolecule catabolism	57	222	245	25.6757	90.6122	0
30117	membrane coat	8	15	16	53.3333	93.75	0.002
46872	metal ion binding	19	75	97	25.3333	77.3196	0.005
7552	metamorphosis	12	37	45	32.4324	82.2222	0.006
46698	metamorphosis (sensu Insecta)	12	35	42	34.2857	83.3333	0.002
19941	modification-dependent protein catabolism	15	22	24	68.1818	91.6667	0
42303	molting cycle	8	21	26	38.0952	80.7692	0.005
7591	molting cycle (sensu Insecta)	7	19	24	36.8421	79.1667	0.014
18988	molting cycle (sensu Protostomia and Nematoda)	8	21	26	38.0952	80.7692	0.005
2009	morphogenesis of an epithelium	21	93	116	22.5806	80.1724	0.026
16460	myosin II	5	9	10	55.5556	90	0.005
6739	NADPH metabolism	3	3	3	100	100	0.001
6740	NADPH regeneration	3	3	3	100	100	0.001
42059	negative regulation of epidermal growth factor receptor signaling pathway	4	8	10	50	80	0.017
45705	negative regulation of salivary gland determination	4	8	8	50	100	0.016
50905	neuromuscular physiological process	31	100	135	31	74.0741	0
42133	neurotransmitter metabolism	4	9	10	44.4444	90	0.031
7269	neurotransmitter secretion	25	87	116	28.7356	75	0
46460	neutral lipid biosynthesis	3	4	4	75	100	0.016
6638	neutral lipid metabolism	3	6	6	50	100	0.04
6769	nicotinamide metabolism	3	4	4	75	100	0.012
5860	non-muscle myosin	5	6	6	83.3333	100	0.001
42175	nuclear envelope-endoplasmic reticulum network	9	24	27	37.5	88.8889	0.006
16607	nuclear speck	3	6	8	50	75	0.04
7300	nurse cell/oocyte transport (sensu Insecta)	8	20	31	40	64.5161	0.005
48112	oocyte anterior/posterior axis determination (sensu Insecta)	6	17	19	35.2941	89.4737	0.029
9993	oogenesis (sensu Insecta)	37	131	182	28.2443	71.978	0
50879	organismal movement	33	118	157	27.9661	75.1592	0
7301	ovarian ring canal formation	3	6	7	50	85.7143	0.039
7389	pattern specification	38	183	219	20.765	83.5617	0.019
6098	pentose-phosphate shunt	3	3	3	100	100	0.001
8233	peptidase activity	93	442	542	21.0407	81.5498	0
18958	phenol metabolism	5	7	7	71.4286	100	0.002
6817	phosphate transport	3	5	5	60	100	0.023
15291	porter activity	31	150	162	20.6667	92.5926	0.036
502	proteasome complex (sensu Eukarya)	32	45	50	71.1111	90	0
5839	proteasome core complex (sensu Eukarya)	13	22	25	59.0909	88	0
5838	proteasome regulatory particle (sensu Eukarya)	19	22	24	86.3636	91.6667	0
8540	proteasome regulatory particle\, base subcomplex (sensu Eukarya)	11	11	11	100	100	0
8541	proteasome regulatory particle\, lid subcomplex (sensu Eukarya)	7	7	8	100	87.5	0
30163	protein catabolism	54	211	231	25.5924	91.342	0
16579	protein deubiquitination	8	18	21	44.4444	85.7143	0.003
3756	protein disulfide isomerase activity	4	9	11	44.4444	81.8182	0.035
15035	protein disulfide oxidoreductase activity	4	9	11	44.4444	81.8182	0.035
4860	protein kinase inhibitor activity	3	4	6	75	66.6667	0.011
6605	protein targeting	19	78	90	24.359	86.6667	0.018
15031	protein transport	23	87	101	26.4368	86.1386	0.003
45047	protein-ER targeting	7	17	18	41.1765	94.4444	0.011
6606	protein-nucleus import	8	24	28	33.3333	85.7143	0.014
6508	proteolysis and peptidolysis	54	205	225	26.3415	91.1111	0
7594	puparial adhesion	5	10	14	50	71.4286	0.009
8141	puparial glue (sensu Diptera)	5	10	14	50	71.4286	0.009
19362	pyridine nucleotide metabolism	3	4	4	75	100	0.012
42058	regulation of epidermal growth factor receptor signaling pathway	5	12	15	41.6667	80	0.018
19222	regulation of metabolism	6	17	18	35.2941	94.4444	0.019
1505	regulation of neurotransmitter levels	29	96	126	30.2083	76.1905	0
46822	regulation of nucleocytoplasmic transport	4	4	5	100	80	0
42306	regulation of protein-nucleus import	4	4	5	100	80	0
46668	regulation of retinal programmed cell death	4	8	8	50	100	0.022
45704	regulation of salivary gland determination	4	8	8	50	100	0.016
9966	regulation of signal transduction	8	25	34	32	73.5294	0.02
6445	regulation of translation	6	19	25	31.5789	76	0.043
3	reproduction	61	274	444	22.2628	61.7117	0
7622	rhythmic behavior	10	31	36	32.2581	86.1111	0.007
45172	ring canal (sensu Insecta)	4	9	10	44.4444	90	0.031
30725	ring canal formation	3	6	7	50	85.7143	0.039
3723	RNA binding	43	218	307	19.7248	71.0098	0.022
5791	rough endoplasmic reticulum	6	14	14	42.8571	100	0.01
30867	rough endoplasmic reticulum membrane	6	12	12	50	100	0.005
7432	salivary gland determination	6	12	14	50	85.7143	0.004
46903	secretion	25	89	119	28.0899	74.7899	0.001
45045	secretory pathway	24	93	120	25.8065	77.5	0.003
5940	septin ring	3	5	5	60	100	0.029
9070	serine family amino acid biosynthesis	4	6	6	66.6667	100	0.006
9069	serine family amino acid metabolism	4	9	9	44.4444	100	0.031
7541	sex determination\, primary response to X\:A ratio	3	4	6	75	66.6667	0.015
19953	sexual reproduction	61	274	444	22.2628	61.7117	0
15891	siderochrome transport	27	96	128	28.125	75	0
9003	signal peptidase activity	3	4	4	75	100	0.005
5787	signal peptidase complex	3	4	4	75	100	0.005
6465	signal peptide processing	3	4	4	75	100	0.005
5855	signal recognition particle	3	3	3	100	100	0.002
5048	signal sequence binding	5	13	15	38.4615	86.6667	0.03
8639	small protein conjugating enzyme activity	9	26	31	34.6154	83.871	0.013
8511	sodium\:chloride/potassium\:chloride symporter activity	3	3	3	100	100	0.001
7385	specification of segmental identity\, abdomen	3	3	4	100	75	0.002
7291	sperm individualization	4	7	12	57.1429	58.3333	0.008
7286	spermatid development	8	20	54	40	37.037	0.006
6616	SRP-dependent cotranslational membrane targeting\, translocation	3	5	5	60	100	0.031
8202	steroid metabolism	3	6	7	50	85.7143	0.038
4772	sterol O-acyltransferase activity	3	3	3	100	100	0.005
8484	sulfuric ester hydrolase activity	3	5	7	60	71.4286	0.02
15293	symporter activity	16	58	60	27.5862	96.6667	0.002
7268	synaptic transmission	31	99	134	31.3131	73.8806	0
8021	synaptic vesicle	15	40	56	37.5	71.4286	0
16183	synaptic vesicle coating	8	11	14	72.7273	78.5714	0
8099	synaptic vesicle endocytosis	15	30	38	50	78.9474	0
16181	synaptic vesicle transport	24	85	114	28.2353	74.5614	0.001
8431	tocopherol binding	4	10	11	40	90.9091	0.046
5784	translocon	5	8	8	62.5	100	0.003
19226	transmission of nerve impulse	31	100	135	31	74.0741	0
6810	transport	89	429	523	20.7459	82.0268	0
4840	ubiquitin conjugating enzyme activity	8	24	29	33.3333	82.7586	0.022
6512	ubiquitin cycle	16	39	49	41.0256	79.5918	0
6511	ubiquitin-dependent protein catabolism	15	21	22	71.4286	95.4545	0
4843	ubiquitin-specific protease activity	7	16	19	43.75	84.2105	0.005
8499	UDP-galactose beta-N-acetylglucosamine beta-1\,3-galactosyltransferase activity	3	4	4	75	100	0.007
30120	vesicle coat	8	13	13	61.5385	100	0.001
6901	vesicle coating	6	9	11	66.6667	81.8182	0.004
16192	vesicle-mediated transport	35	127	176	27.5591	72.1591	0
19842	vitamin binding	4	10	11	40	90.9091	0.046
6766	vitamin metabolism	4	8	10	50	80	0.023
6767	water-soluble vitamin metabolism	4	8	9	50	88.8889	0.023
5385	zinc ion transporter activity	3	5	6	60	83.3333	0.022
7352	zygotic determination of dorsal/ventral axis	3	5	5	60	100	0.024
