# Supplementary material for: Genome-Wide Expression Analysis of a Spinal Muscular Atrophy Model: Towards Discovery of New Drug Targets
Source: PLoS One. 2008 Jan 2;3(1):e1404. doi: 10.1371/journal.pone.0001404 (PMC2151137; doi:10.1371/journal.pone.0001404)
Supplement: Figure S13 — Gene Ontology (GO) collective terms for genes that are differentially regulated in SMN mutant 2nd instar larvae with a 1.5 fold cut-off. Terms are selected only if 20% or more of genes in a GO term are changed (0.02 MB XLS) [file pone.0001404.s013.xls]

## Sheet: 2 GCRMA Up or down 1p5 fold in 
Up regulated gene ontologies
GOID	GO Name	No. Genes Changed	No. Genes Measured	No. Genes in GO	% Genes Changed	% Genes Present	P value
4035	alkaline phosphatase activity	4	12	17	33.3333	70.5882	0
4263	chymotrypsin activity	7	20	22	35	90.9091	0
3796	lysozyme activity	6	11	14	54.5455	78.5714	0
42803	protein homodimerization activity	3	10	11	30	90.9091	0.001
42802	protein self binding	3	10	11	30	90.9091	0.001
16490	structural constituent of peritrophic membrane (sensu Insecta)	11	25	25	44	100	0
Down regulated gene ontologies
GOID	GO Name	No. Genes Changed	No. Genes Measured	No. Genes in GO	% Genes Changed	% Genes Present	P value
4032	aldehyde reductase activity	3	6	7	50	85.7143	0.004
4558	alpha-glucosidase activity	5	12	17	41.6667	70.5882	0
6006	glucose metabolism	4	20	21	20	95.2381	0.008
5355	glucose transporter activity	3	15	15	20	100	0.019
15926	glucosidase activity	6	15	21	40	71.4286	0
15020	glucuronosyltransferase activity	6	27	32	22.2222	84.375	0.001
4364	glutathione transferase activity	10	33	35	30.303	94.2857	0
19318	hexose metabolism	5	25	27	20	92.5926	0.004
5996	monosaccharide metabolism	5	25	27	20	92.5926	0.004
16614	oxidoreductase activity\, acting on CH-OH group of donors	21	97	111	21.6495	87.3874	0
16903	oxidoreductase activity\, acting on the aldehyde or oxo group of donors	4	18	23	22.2222	78.2609	0.005
16620	oxidoreductase activity\, acting on the aldehyde or oxo group of donors\, NAD or NADP as acceptor	3	11	12	27.2727	91.6667	0.009
16616	oxidoreductase activity\, acting on the CH-OH group of donors\, NAD or NADP as acceptor	15	67	78	22.3881	85.8974	0
5976	polysaccharide metabolism	3	8	12	37.5	66.6667	0.006
6090	pyruvate metabolism	3	9	10	33.3333	90	0.006
16854	racemase and epimerase activity	3	8	9	37.5	88.8889	0.004
16857	racemase and epimerase activity\, acting on carbohydrates and derivatives	3	7	8	42.8571	87.5	0.002
6790	sulfur metabolism	4	15	19	26.6667	78.9474	0.002
16765	transferase activity\, transferring alkyl or aryl (other than methyl) groups	11	50	56	22	89.2857	0
