# Supplementary material for: Genome-Wide Expression Analysis of a Spinal Muscular Atrophy Model: Towards Discovery of New Drug Targets
Source: PLoS One. 2008 Jan 2;3(1):e1404. doi: 10.1371/journal.pone.0001404 (PMC2151137; doi:10.1371/journal.pone.0001404)
Supplement: Figure S14 — Gene Ontology (GO) collective terms for genes that are differentially regulated in SMN mutant 3rd instar larvae with a 1.5 fold cut-off. Terms are selected only if 20% or more of genes in a GO term are changed (0.02 MB XLS) [file pone.0001404.s014.xls]

## Sheet: Sheet1
Up regulated gene ontologies
GOID	GO Name	No. Genes Changed	No. Genes Measured	No. Genes in GO	% Genes Changed	% Genes Present	P value
4035	alkaline phosphatase activity	3	12	17	25	70.5882	0.004
4197	cysteine-type endopeptidase activity	6	24	32	25	75	0.001
5764	lysosome	4	14	17	28.5714	82.3529	0
3796	lysozyme activity	5	11	14	45.4545	78.5714	0
323	lytic vacuole	4	14	17	28.5714	82.3529	0
16460	myosin II	3	9	10	33.3333	90	0.002
5860	non-muscle myosin	3	6	6	50	100	0
46983	protein dimerization activity	5	22	26	22.7273	84.6154	0
46982	protein heterodimerization activity	3	9	11	33.3333	81.8182	0.006
9636	response to toxin	3	12	15	25	80	0.006
16490	structural constituent of peritrophic membrane (sensu Insecta)	6	25	25	24	100	0
Down regulated gene ontologies
GOID	GO Name	No. Genes Changed	No. Genes Measured	No. Genes in GO	% Genes Changed	% Genes Present	P value
46164	alcohol catabolism	6	14	15	42.8571	93.3333	0
6066	alcohol metabolism	8	38	42	21.0526	90.4762	0
4558	alpha-glucosidase activity	4	12	17	33.3333	70.5882	0
16052	carbohydrate catabolism	7	18	23	38.8889	78.2609	0
6007	glucose catabolism	6	14	15	42.8571	93.3333	0
6006	glucose metabolism	7	20	21	35	95.2381	0
15926	glucosidase activity	4	15	21	26.6667	71.4286	0
6096	glycolysis	3	10	11	30	90.9091	0
19320	hexose catabolism	6	14	15	42.8571	93.3333	0
19318	hexose metabolism	8	25	27	32	92.5926	0
46365	monosaccharide catabolism	6	14	15	42.8571	93.3333	0
5996	monosaccharide metabolism	8	25	27	32	92.5926	0
6739	NADPH metabolism	3	3	3	100	100	0
6740	NADPH regeneration	3	3	3	100	100	0
6769	nicotinamide metabolism	3	4	4	75	100	0
16620	oxidoreductase activity\, acting on the aldehyde or oxo group of donors\, NAD or NADP as acceptor	3	11	12	27.2727	91.6667	0.001
6733	oxidoreduction coenzyme metabolism	3	9	9	33.3333	100	0.001
6098	pentose-phosphate shunt	3	3	3	100	100	0
19362	pyridine nucleotide metabolism	3	4	4	75	100	0
6766	vitamin metabolism	3	8	10	37.5	80	0.001
6767	water-soluble vitamin metabolism	3	8	9	37.5	88.8889	0.001
